# Supplementary material for: Assessment of the knowledge, attitude, and future practices toward the concept of premarital screening among unmarried Lebanese adults: A cross-sectional study
Source: PLOS Glob Public Health. 2026 Feb 23;6(2):e0006009. doi: 10.1371/journal.pgph.0006009 (PMC12928414; doi:10.1371/journal.pgph.0006009)
Supplement: S1 Data — (XLSX) [file pgph.0006009.s006.xlsx]

## Sheet: Database
ID	Age	Age	Gender	Nationality	Nationality	Religion	Religion: Christianity	Religion: Islam	Residence place	Employment status	Work status	Work: Healthcare field	Educational level	If you are currently in university, in which faculty are you studying ?	If you are currently in university, what is your current year of study ?	Marital status	How you classify your socioeconomic status ?	What is the type of relation between your parents ?	Family history of genetic disease ?	Personal history of genetic disease ?	Personal history of sexual transmitted diseases ?	Have you heard about “Premarital screening” or “genetic testing” ?	Do you know the objectives of “Premarital screening” ?	Have you ever heard about screening for Sexually Transmitted Diseases ?	TV	Family and Friends	Academic courses	Social media	Health care facility	Newspaper / Journals and articles	Genetic diseases	Sexually transmitted diseases	Cancer	I do not know	Sickle cell disease	Thalassemia	G6PD deficiency	Heart disease	Diabetes	I do not know	Do you know the test included in Premarital Screening ?	Consanguinity (marriage between cousins) can increase the chance of having a child with a genetic disease ?	Premarital screening can reduce the occurrence of genetic diseases ?	Premarital screening can reduce the occurrence of sexually transmitted diseases ?	Genetic tests are always 100% accurate ?	A genetic test must be repeated every year because the results may change ?	In case of a family having a genetic disease, this will certainly imply that every member of the family would have the disease ?	Appropriate time for doing genetic testing	Families with genetic diseases genes detected
S_001	23	< 25 years	Female	Lebanese	Lebanese	Islam	No	Yes	Rural	Unemployed	No	No	University		Fifth year or more	Single	Low socioeconomic status	Not related at all	No	No	No	Yes	Yes	Yes	Yes		Yes	Yes	Yes		Yes	Yes	No	No	Yes	Yes	Yes	No	No	No	Yes	Yes	Yes	Yes	No	No	0	3	Yes
S_002	25	≥ 25 years	Female	Lebanese	Lebanese	Islam	No	Yes	Urban	Employee	Yes	Yes	University		Fifth year or more	Single	Middle socioeconomic status	Not related at all	No	No	No	Yes	Yes	Yes		Yes	Yes				Yes	Yes	No	No	Yes	Yes	No	No	No	No	Yes	Yes	Yes	Yes	No	No	0	3	Yes
S_003	22	< 25 years	Male	Lebanese	Lebanese	Christianity	Yes	No	Rural	Employee	Yes	Yes	University		Fifth year or more	Single	Middle socioeconomic status	Not related at all	Yes	Yes	No	Yes	Yes	Yes			Yes				Yes	Yes	No	No	No	Yes	Yes	No	No	No	Yes	Yes	No	Yes	No	No	0	3	Yes
S_004	24	< 25 years	Female	Lebanese	Lebanese	Islam	No	Yes	Urban	Employee	Yes	No	University		Fifth year or more	Engaged	Middle socioeconomic status	Not related at all	No	No	No	Yes	Yes	Yes			Yes	Yes			Yes	No	No	No	Yes	Yes	No	No	No	No	Yes	Yes	No	Yes	No	No	In high school	3	Yes
S_005	23	< 25 years	Female	Lebanese	Lebanese	Islam	No	Yes	Rural	Employee	Yes	No	University		Fifth year or more	Single	Middle socioeconomic status	More distant relation	Yes	No	No	Yes	Yes	Yes						Yes	Yes	Yes	No	No	Yes	Yes	No	No	No	No	Yes	Yes	Yes	Yes	No	No	0	3	Yes
S_006	24	< 25 years	Female	Lebanese	Lebanese	Christianity	Yes	No	Rural	Employee	Yes	Yes	University			Single	Middle socioeconomic status	Not related at all	No	No	No	Yes	Yes	Yes	Yes		Yes	Yes			Yes	Yes	Yes	No	No	Yes	No	No	Yes	No	No	Yes	Yes	Yes	No	Yes	0	3	Yes
S_007	25	≥ 25 years	Female	Lebanese	Lebanese	Islam	No	Yes	Rural	Employee	Yes	No	University			Engaged	Middle socioeconomic status	Not related at all	I don’t know	No	No	Yes	Yes	Yes				Yes			Yes	Yes	No	No	Yes	Yes	Yes	Yes	Yes	No	No	Yes	No	Yes	No	No	0	3	Yes
S_008	25	≥ 25 years	Female	Lebanese	Lebanese	Islam	No	Yes	Urban	Employee	Yes	No	University			Engaged	Low socioeconomic status	Not related at all	No	No	No	Yes	Yes	Yes			Yes				Yes	No	No	No	Yes	Yes	No	No	No	No	No	Yes	Yes	Yes	I don’t know	No	0	3	Yes
S_009	24	< 25 years	Female	Lebanese	Lebanese	Christianity	Yes	No	Rural	Employee	Yes	Yes	University			Engaged	Middle socioeconomic status	First cousins (the couple's parents are brother and sisters)	No	No	No	Yes	Yes	Yes			Yes				Yes	Yes	No	No	No	Yes	No	Yes	No	No	No	Yes	Yes	Yes	Yes	No	In high school	3	Yes
S_010	25	≥ 25 years	Female	Lebanese	Lebanese	Islam	No	Yes	Urban	Employee	Yes	No	University			Single	Middle socioeconomic status	Not related at all	No	No	No	Yes	Yes	Yes			Yes				Yes	No	Yes	No	Yes	Yes	No	No	No	No	Yes	Yes	Yes	Yes	No	Yes	0	3	Yes
S_011	24	< 25 years	Female	Lebanese	Lebanese	Islam	No	Yes	Rural	Employee	Yes	Yes	University			Single	Middle socioeconomic status	Not related at all	No	No	No	Yes	Yes	No							Yes	Yes	No	No	No	No	No	No	No	Yes	No	Yes	Yes	Yes	No	I don’t know	0	3	Yes
S_012	24	< 25 years	Female	Lebanese	Lebanese	Islam	No	Yes	Rural	Employee	Yes	No	University			Single	Middle socioeconomic status	Not related at all	No	No	No	Yes	Yes	Yes			Yes				No	Yes	No	No	No	No	No	No	No	Yes	No	Yes	Yes	Yes	I don’t know	Yes	0	3	No
S_013	21	< 25 years	Female	Lebanese	Lebanese	Islam	No	Yes	Urban	Unemployed	No	No	University		Fourth year	Single	Low socioeconomic status	Not related at all	No	No	No	Yes	No	Yes		Yes					Yes	Yes	No	No	Yes	Yes	No	No	No	No	No	Yes	Yes	Yes	Yes	No	0	3	Yes
S_014	24	< 25 years	Female	Lebanese	Lebanese	Islam	No	Yes	Rural	Employee	Yes	Yes	University		Fifth year or more	Single	Middle socioeconomic status	Not related at all	Yes	No	No	Yes	Yes	Yes			Yes				Yes	Yes	No	No	Yes	Yes	No	No	No	No	No	Yes	Yes	Yes	No	No	0	3	No
S_015	26	≥ 25 years	Female	Palestinian	Other	Islam	No	Yes	Rural	Employee	Yes	Yes	University			Single	Middle socioeconomic status	Second cousins (the couple's parents are cousins)	No	No	No	Yes	Yes	Yes			Yes				Yes	Yes	Yes	No	Yes	Yes	No	No	No	No	Yes	Yes	Yes	Yes	No	Yes	0	3	Yes
S_016	27	≥ 25 years	Female	Lebanese	Lebanese	Islam	No	Yes	Rural	Unemployed	No	No	University		Fifth year or more	Single	Middle socioeconomic status	Not related at all	Yes	Yes	No	Yes	Yes	Yes			Yes	Yes	Yes		Yes	No	No	No	Yes	Yes	No	No	No	No	No	Yes	Yes	Yes	No	No	0	3	Yes
S_017	25	≥ 25 years	Female	Lebanese	Lebanese	Islam	No	Yes	Urban	Unemployed	No	No	University			Single	Middle socioeconomic status	Not related at all	I don’t know	No	No	Yes	Yes	Yes		Yes		Yes			Yes	Yes	No	No	No	Yes	No	No	No	No	No	Yes	Yes	Yes	No	I don’t know	0	3	Yes
S_018	21	< 25 years	Female	Egyptian	Other	Islam	No	Yes	Rural	Unemployed	No	No	University		Fifth year or more	Single	Middle socioeconomic status	Not related at all	No	No	No	Yes	Yes	Yes			Yes				Yes	Yes	No	No	No	No	No	No	No	Yes	Yes	Yes	Yes	Yes	No	No	0	3	Yes
S_019	23	< 25 years	Female	Lebanese	Lebanese	Islam	No	Yes	Urban	Unemployed	No	No	University		Fifth year or more	Single	Middle socioeconomic status	Not related at all	No	No	No	Yes	Yes	Yes		Yes	Yes				Yes	Yes	No	No	Yes	Yes	Yes	No	No	No	Yes	Yes	Yes	Yes	No	No	0	3	Yes
S_020	25	≥ 25 years	Female	Lebanese	Lebanese	Islam	No	Yes	Urban	Unemployed	No	No	University		Fifth year or more	Single	Low socioeconomic status	Not related at all	I don’t know	No	No	Yes	No	Yes				Yes			Yes	Yes	No	No	Yes	Yes	Yes	No	No	No	No	Yes	Yes	Yes	No	No	0	3	No
S_021	23	< 25 years	Female	Lebanese	Lebanese	Islam	No	Yes	Urban	Unemployed	No	No	University		Fifth year or more	Single	Middle socioeconomic status	Not related at all	I don’t know	No	No	Yes	Yes	Yes	Yes						Yes	No	No	No	Yes	Yes	No	No	No	No	No	Yes	Yes	Yes	I don’t know	I don’t know	0	3	No
S_022	25	≥ 25 years	Female	Lebanese	Lebanese	Islam	No	Yes	Urban	Employee	Yes	Yes	University		Fifth year or more	Single	Middle socioeconomic status	Not related at all	No	No	No	Yes	Yes	Yes	Yes		Yes	Yes			Yes	Yes	No	No	Yes	Yes	No	No	No	No	No	Yes	Yes	Yes	No	No	0	3	Yes
S_023	22	< 25 years	Female	Lebanese	Lebanese	Islam	No	Yes	Urban	Employee	Yes	Yes	University		Fifth year or more	Single	Middle socioeconomic status	Not related at all	No	No	No	Yes	Yes	Yes			Yes	Yes			Yes	Yes	No	No	Yes	Yes	No	No	No	No	Yes	Yes	No	Yes	No	I don’t know	0	3	Yes
S_024	24	< 25 years	Male	Lebanese	Lebanese	Islam	No	Yes	Rural	Employee	Yes	Yes	University		Fifth year or more	Single	Middle socioeconomic status	Not related at all	No	No	No	No	No	Yes			Yes	Yes	Yes		Yes	Yes	Yes	No	Yes	Yes	Yes	Yes	Yes	No	No	Yes	Yes	Yes	No	Yes	0	Yes	Yes
S_025	24	< 25 years	Female	Lebanese	Lebanese	Islam	No	Yes	Rural	Unemployed	No	No	University		Fifth year or more	Single	High socioeconomic status	Not related at all	No	No	No	Yes	No	Yes		Yes		Yes			Yes	No	No	No	No	Yes	Yes	No	No	No	Yes	Yes	Yes	Yes	Yes	Yes	In high school	Yes	No
S_026	24	< 25 years	Female	Lebanese	Lebanese	Islam	No	Yes	Rural	Employee	Yes	Yes	University		Fifth year or more	Single	Middle socioeconomic status	Not related at all	No	No	No	Yes	Yes	Yes			Yes	Yes			Yes	Yes	No	No	Yes	Yes	No	No	No	No	Yes	Yes	Yes	Yes	No	No	0	3	Yes
S_027	24	< 25 years	Female	Lebanese	Lebanese	Islam	No	Yes	Rural	Employee	Yes	Yes	University		Fifth year or more	Single	Middle socioeconomic status	Not related at all	No	No	No	Yes	Yes	Yes			Yes				Yes	Yes	No	No	Yes	Yes	No	No	No	Yes	No	Yes	Yes	Yes	Yes	No	0	3	Yes
S_028	29	≥ 25 years	Female	Lebanese	Lebanese	Islam	No	Yes	Rural	Employee	Yes	Yes	University			Single	Middle socioeconomic status	First cousins (the couple's parents are brother and sisters)	No	No	No	No	Yes	Yes			Yes				Yes	Yes	No	No	Yes	Yes	Yes	No	No	No	Yes	Yes	Yes	Yes	No	No	0	3	Yes
S_029	24	< 25 years	Female	Lebanese	Lebanese	Islam	No	Yes	Urban	Employee	Yes	Yes	University		Fifth year or more	Single	Middle socioeconomic status	Not related at all	No	No	No	Yes	Yes	Yes		Yes					Yes	No	No	No	No	Yes	No	No	No	No	No	Yes	Yes	Yes	No	I don’t know	0	3	No
S_030	25	≥ 25 years	Male	Lebanese	Lebanese	Atheist	No	No	Urban	Employee	Yes	Yes	University		Fifth year or more	Single	Middle socioeconomic status	First cousins (the couple's parents are brother and sisters)	No	No	No	Yes	Yes	Yes			Yes		Yes		Yes	Yes	No	No	No	Yes	No	No	No	No	No	Yes	Yes	Yes	No	No	0	3	Yes
S_031	23	< 25 years	Female	Lebanese	Lebanese	Islam	No	Yes	Rural	Self employed	Yes	No	University		Fourth year	Single	Middle socioeconomic status	Not related at all	No	No	No	Yes	Yes	Yes				Yes			No	No	No	Yes	No	No	No	No	No	Yes	No	Yes	Yes	Yes	No	No	0	I don’t know	No
S_032	25	≥ 25 years	Female	Lebanese	Lebanese	Islam	No	Yes	Urban	Employee	Yes	Yes	University			Single	Middle socioeconomic status	Not related at all	Yes	No	No	Yes	No	Yes			Yes				Yes	Yes	No	No	Yes	Yes	No	No	Yes	No	Yes	Yes	Yes	Yes	No	Yes	0	3	Yes
S_033	25	≥ 25 years	Male	Lebanese	Lebanese	Islam	No	Yes	Urban	Employee	Yes	Yes	University		Fifth year or more	Engaged	Middle socioeconomic status	Not related at all	No	No	No	Yes	Yes	Yes			Yes	Yes	Yes		Yes	Yes	No	No	Yes	Yes	Yes	No	No	No	Yes	Yes	Yes	Yes	I don’t know	No	0	3	No
S_034	24	< 25 years	Female	Lebanese	Lebanese	Islam	No	Yes	Urban	Employee	Yes	Yes	University		Fifth year or more	Single	Middle socioeconomic status	Not related at all	No	No	No	Yes	Yes	Yes			Yes	Yes	Yes		Yes	Yes	No	No	Yes	Yes	Yes	No	No	No	Yes	Yes	Yes	Yes	No	No	0	3	No
S_035	20	< 25 years	Female	Lebanese	Lebanese	Islam	No	Yes	Rural	Unemployed	No	No	University		Third year	Single	Middle socioeconomic status	Not related at all	Yes	No	No	Yes	Yes	Yes	Yes		Yes	Yes	Yes		Yes	Yes	No	No	Yes	Yes	Yes	No	No	No	Yes	Yes	Yes	Yes	No	Yes	0	3	No
S_036	26	≥ 25 years	Female	Lebanese	Lebanese	Christianity	Yes	No	Rural	Employee	Yes	No	University			Single	Middle socioeconomic status	Not related at all	No	No	No	No	No	Yes				Yes			Yes	Yes	No	No	Yes	Yes	Yes	No	Yes	No	No	Yes	No	Yes	I don’t know	No	0	3	No
S_037	23	< 25 years	Female	Lebanese	Lebanese	Islam	No	Yes	Rural	Unemployed	No	No	University		Second year	Single	High socioeconomic status	Not related at all	No	No	No	Yes	Yes	Yes			Yes				Yes	Yes	No	No	Yes	Yes	Yes	No	No	No	No	Yes	Yes	Yes	No	No	0	3	No
S_038	24	< 25 years	Female	Lebanese	Lebanese	Christianity	Yes	No	Urban	Unemployed	No	No	University		Second year	Single	Middle socioeconomic status	Not related at all	Yes	No	No	No	No	Yes			Yes	Yes	Yes		No	No	No	Yes	No	No	No	No	No	Yes	No	Yes	Yes	Yes	No	No	0	3	No
S_039	23	< 25 years	Female	Lebanese	Lebanese	Islam	No	Yes	Rural	Unemployed	No	No	University		Fifth year or more	Engaged	Middle socioeconomic status	Second cousins (the couple's parents are cousins)	No	No	No	Yes	Yes	Yes			Yes	Yes			Yes	Yes	No	No	No	Yes	No	No	No	No	Yes	Yes	Yes	No	No	No	In high school	3	No
S_040	31	≥ 25 years	Female	Lebanese	Lebanese	Islam	No	Yes	Urban	Self employed	Yes	Yes	University			Single	High socioeconomic status	Not related at all	Yes	Yes	No	Yes	Yes	Yes			Yes				Yes	Yes	No	No	Yes	Yes	Yes	No	No	No	Yes	Yes	Yes	Yes	No	No	0	3	No
S_041	22	< 25 years	Male	Lebanese	Lebanese	Christianity	Yes	No	Rural	Unemployed	No	No	University		Fifth year or more	Single	Middle socioeconomic status	Not related at all	Yes	No	No	Yes	Yes	Yes			Yes				Yes	Yes	Yes	No	Yes	Yes	Yes	No	No	No	No	Yes	Yes	Yes	No	No	0	3	No
S_042	24	< 25 years	Female	Lebanese	Lebanese	Islam	No	Yes	Urban	Self employed	Yes	No	University		Fourth year	Single	Middle socioeconomic status	First cousins (the couple's parents are brother and sisters)	Yes	No	No	Yes	Yes	Yes			Yes	Yes			Yes	Yes	No	No	Yes	Yes	No	No	No	No	No	Yes	Yes	Yes	No	No	0	3	No
S_043	26	≥ 25 years	Female	Lebanese	Lebanese	Islam	No	Yes	Rural	Unemployed	No	No	University		Third year	Engaged	Middle socioeconomic status	Not related at all	No	No	No	No	No	Yes			Yes				Yes	Yes	Yes	No	Yes	Yes	Yes	Yes	Yes	No	No	Yes	No	No	I don’t know	I don’t know	In high school	3	No
S_044	26	≥ 25 years	Male	Lebanese	Lebanese	Islam	No	Yes	Urban	Unemployed	No	No	University		Fifth year or more	Single	Middle socioeconomic status	Not related at all	No	No	No	No	No	Yes		Yes	Yes		Yes		Yes	No	No	No	No	Yes	No	No	No	No	No	Yes	Yes	No	No	No	0	Yes	No
S_045	25	≥ 25 years	Male	Lebanese	Lebanese	Islam	No	Yes	Urban	Employee	Yes	Yes	University		Fifth year or more	Single	Middle socioeconomic status	Not related at all	No	No	No	Yes	Yes	Yes		Yes	Yes		Yes		Yes	Yes	No	No	Yes	Yes	Yes	No	No	No	Yes	Yes	Yes	Yes	I don’t know	No	0	3	No
S_046	22	< 25 years	Female	Lebanese	Lebanese	Islam	No	Yes	Rural	Unemployed	No	No	University		Fourth year	Single	Middle socioeconomic status	More distant relation	No	No	No	Yes	No	Yes	Yes				Yes		Yes	Yes	Yes	No	Yes	Yes	Yes	Yes	Yes	No	Yes	Yes	Yes	Yes	No	Yes	0	3	No
S_047	30	≥ 25 years	Female	Palestinian	Other	Islam	No	Yes	Urban	Employee	Yes	Yes	University			Single	Middle socioeconomic status	Not related at all	No	No	No	Yes	Yes	Yes			Yes				Yes	Yes	No	No	Yes	Yes	Yes	No	No	No	Yes	Yes	Yes	Yes	Yes	No	0	3	No
S_048	25	≥ 25 years	Female	Egyptian	Other	Islam	No	Yes	Urban	Employee	Yes	Yes	University			Single	Middle socioeconomic status	Not related at all	No	No	No	Yes	Yes	Yes			Yes	Yes	Yes		Yes	Yes	No	No	Yes	Yes	No	No	Yes	No	Yes	Yes	No	No	I don’t know	Yes	0	3	No
S_049	23	< 25 years	Female	Lebanese	Lebanese	Islam	No	Yes	Urban	Self employed	Yes	No	University		Fifth year or more	Single	Middle socioeconomic status	Not related at all	Yes	No	No	Yes	Yes	Yes						Yes	Yes	Yes	No	No	Yes	Yes	No	No	No	No	Yes	Yes	Yes	Yes	No	I don’t know	0	3	No
S_050	23	< 25 years	Female	Lebanese	Lebanese	Islam	No	Yes	Rural	Unemployed	No	No	University		Fifth year or more	Single	Middle socioeconomic status	First cousins (the couple's parents are brother and sisters)	I don’t know	No	No	Yes	Yes	Yes		Yes	Yes	Yes			Yes	Yes	No	No	Yes	Yes	Yes	No	No	No	Yes	Yes	Yes	Yes	No	No	0	3	No
S_051	24	< 25 years	Female	Lebanese	Lebanese	Christianity	Yes	No	Urban	Employee	Yes	Yes	University		Fifth year or more	Single	Middle socioeconomic status	Not related at all	No	No	No	Yes	Yes	Yes		Yes	Yes	Yes	Yes		Yes	Yes	No	No	Yes	Yes	No	No	No	No	Yes	Yes	Yes	Yes	No	I don’t know	0	3	No
S_052	24	< 25 years	Female	Lebanese	Lebanese	Christianity	Yes	No	Rural	Unemployed	No	No	University		Fifth year or more	Single	Middle socioeconomic status	Not related at all	No	No	No	Yes	Yes	Yes		Yes	Yes		Yes		Yes	Yes	No	No	Yes	Yes	Yes	No	No	No	No	Yes	Yes	Yes	No	No	0	3	No
S_053	24	< 25 years	Female	Lebanese	Lebanese	Christianity	Yes	No	Rural	Unemployed	No	No	University		Fifth year or more	Single	Middle socioeconomic status	Not related at all	No	No	No	Yes	Yes	Yes			Yes		Yes		Yes	Yes	No	No	Yes	Yes	No	No	No	No	Yes	Yes	Yes	Yes	No	I don’t know	0	3	No
S_054	24	< 25 years	Male	Lebanese	Lebanese	Christianity	Yes	No	Rural	Self employed	Yes	Yes	University		Fifth year or more	Single	High socioeconomic status	Not related at all	No	No	No	No	Yes	Yes				Yes			Yes	Yes	Yes	No	Yes	Yes	Yes	Yes	Yes	No	Yes	Yes	Yes	Yes	Yes	Yes	0	3	No
S_055	22	< 25 years	Female	Lebanese	Lebanese	Islam	No	Yes	Rural	Employee	Yes	Yes	University		Fifth year or more	Single	High socioeconomic status	More distant relation	No	No	No	Yes	Yes	Yes			Yes	Yes	Yes		Yes	Yes	Yes	No	Yes	Yes	No	No	No	No	Yes	Yes	Yes	Yes	I don’t know	No	0	3	No
S_056	25	≥ 25 years	Male	Lebanese	Lebanese	Christianity	Yes	No	Urban	Self employed	Yes	Yes	University		Fifth year or more	Single	Middle socioeconomic status	Not related at all	Yes	No	No	Yes	Yes	Yes	Yes		Yes	Yes	Yes		Yes	Yes	Yes	No	No	No	No	No	No	Yes	No	Yes	Yes	Yes	No	I don’t know	0	3	No
S_057	23	< 25 years	Male	Lebanese	Lebanese	Islam	No	Yes	Urban	Employee	Yes	Yes	University		Fifth year or more	Single	High socioeconomic status	Not related at all	Yes	Yes	No	Yes	Yes	Yes			Yes				Yes	Yes	No	No	Yes	Yes	Yes	No	No	No	Yes	Yes	Yes	Yes	No	No	0	3	No
S_058	23	< 25 years	Female	Lebanese	Lebanese	Christianity	Yes	No	Urban	Employee	Yes	Yes	University		Fifth year or more	Single	Low socioeconomic status	Not related at all	No	No	No	Yes	Yes	Yes		Yes			Yes		Yes	Yes	No	No	No	No	No	No	No	Yes	No	Yes	No	Yes	I don’t know	I don’t know	0	3	No
S_059	24	< 25 years	Female	Lebanese	Lebanese	Christianity	Yes	No	Urban	Employee	Yes	Yes	University		Fifth year or more	Single	Middle socioeconomic status	Not related at all	No	No	No	Yes	Yes	Yes			Yes				Yes	Yes	No	No	No	Yes	No	No	No	No	No	Yes	Yes	Yes	No	I don’t know	0	3	No
S_060	18	< 25 years	Female	Lebanese	Lebanese	Islam	No	Yes	Rural	Unemployed	No	No	University		First year	Single	Middle socioeconomic status	Not related at all	No	No	No	Yes	Yes	Yes				Yes			Yes	Yes	Yes	No	Yes	Yes	No	Yes	Yes	No	No	Yes	Yes	Yes	No	No	0	3	No
S_061	21	< 25 years	Female	Lebanese	Lebanese	Islam	No	Yes	Rural	Unemployed	No	No	University		Fourth year	Single	Middle socioeconomic status	Not related at all	No	No	No	Yes	No	Yes			Yes				Yes	Yes	No	No	Yes	Yes	Yes	Yes	Yes	No	No	Yes	Yes	Yes	Yes	No	0	Yes	No
S_062	26	≥ 25 years	Male	Lebanese	Lebanese	Islam	No	Yes	Rural	Employee	Yes	Yes	University		Fifth year or more	Single	Middle socioeconomic status	Not related at all	No	No	No	Yes	Yes	Yes			Yes				Yes	Yes	No	No	Yes	Yes	No	No	No	No	Yes	Yes	Yes	Yes	No	No	0	3	No
S_063	25	≥ 25 years	Male	Lebanese	Lebanese	Christianity	Yes	No	Urban	Employee	Yes	Yes	University		Fifth year or more	Single	Middle socioeconomic status	Not related at all	Yes	No	No	Yes	Yes	Yes			Yes	Yes			Yes	Yes	No	No	Yes	Yes	Yes	No	No	No	Yes	Yes	Yes	Yes	No	No	0	3	No
S_064	24	< 25 years	Female	Lebanese	Lebanese	Islam	No	Yes	Urban	Employee	Yes	No	University			Single	Middle socioeconomic status	Not related at all	No	No	No	Yes	Yes	Yes		Yes					Yes	Yes	No	No	No	Yes	No	No	No	No	No	Yes	Yes	Yes	I don’t know	No	0	3	No
S_065	25	≥ 25 years	Male	Lebanese	Lebanese	Islam	No	Yes	Rural	Employee	Yes	Yes	University		Fifth year or more	Single	Middle socioeconomic status	Not related at all	No	No	No	Yes	Yes	Yes	Yes	Yes	Yes	Yes			Yes	Yes	Yes	No	Yes	Yes	Yes	Yes	Yes	No	No	Yes	No	Yes	No	No	0	3	No
S_066	26	≥ 25 years	Male	Lebanese	Lebanese	Christianity	Yes	No	Rural	Employee	Yes	Yes	University		Fifth year or more	Single	Middle socioeconomic status	Not related at all	No	No	No	Yes	Yes	Yes			Yes	Yes	Yes		Yes	Yes	No	No	Yes	Yes	Yes	No	No	No	Yes	Yes	Yes	Yes	No	No	0	3	No
S_067	27	≥ 25 years	Female	Lebanese	Lebanese	Islam	No	Yes	Urban	Self employed	Yes	Yes	University			Single	Middle socioeconomic status	Not related at all	No	No	No	Yes	No	Yes			Yes				Yes	Yes	No	No	Yes	Yes	Yes	No	No	No	No	Yes	Yes	Yes	No	No	0	3	No
S_068	24	< 25 years	Female	Lebanese	Lebanese	Islam	No	Yes	Urban	Employee	Yes	Yes	University		Fifth year or more	Single	Middle socioeconomic status	Not related at all	No	No	No	Yes	Yes	Yes			Yes				Yes	Yes	No	No	Yes	Yes	Yes	No	No	No	No	Yes	Yes	Yes	No	No	0	3	No
S_069	28	≥ 25 years	Male	Lebanese	Lebanese	Christianity	Yes	No	Rural	Employee	Yes	Yes	University			Engaged	Middle socioeconomic status	Not related at all	No	No	No	Yes	Yes	Yes					Yes		Yes	Yes	No	No	No	No	No	No	No	Yes	No	Yes	No	Yes	I don’t know	No	0	3	No
S_070	24	< 25 years	Female	Lebanese	Lebanese	Islam	No	Yes	Rural	Self employed	Yes	Yes	University		Fifth year or more	Single	Middle socioeconomic status	Not related at all	No	No	No	Yes	Yes	Yes		Yes	Yes	Yes	Yes		Yes	Yes	No	No	Yes	Yes	Yes	No	No	No	Yes	Yes	No	Yes	I don’t know	I don’t know	0	3	No
S_071	20	< 25 years	Male	Lebanese	Lebanese	Islam	No	Yes	Urban	Unemployed	No	No	University		Third year	Single	Middle socioeconomic status	Not related at all	No	No	No	No	No	No							No	No	Yes	Yes	No	No	No	No	No	Yes	No	No	No	No	I don’t know	I don’t know	Pre-joining a college	3	No
S_072	23	< 25 years	Female	Lebanese	Lebanese	Islam	No	Yes	Rural	Unemployed	No	No	University		Fifth year or more	Single	Middle socioeconomic status	Not related at all	No	No	No	No	No	Yes		Yes					Yes	Yes	No	No	Yes	Yes	Yes	No	No	No	No	Yes	Yes	Yes	No	I don’t know	0	3	No
S_073	23	< 25 years	Male	Lebanese	Lebanese	Christianity	Yes	No	Rural	Employee	Yes	Yes	University		Fifth year or more	Single	Low socioeconomic status	Not related at all	No	No	No	Yes	Yes	Yes			Yes				Yes	Yes	Yes	No	Yes	Yes	Yes	Yes	Yes	No	No	Yes	Yes	Yes	No	No	0	3	No
S_074	22	< 25 years	Female	Lebanese	Lebanese	Islam	No	Yes	Urban	Unemployed	No	No	University		Fourth year	Single	Middle socioeconomic status	Not related at all	No	No	No	Yes	No	Yes			Yes		Yes		Yes	Yes	No	No	Yes	Yes	No	No	No	No	No	Yes	Yes	Yes	No	No	0	I don’t know	No
S_075	22	< 25 years	Female	Lebanese	Lebanese	Islam	No	Yes	Urban	Unemployed	No	No	University		Fifth year or more	Single	Middle socioeconomic status	First cousins (the couple's parents are brother and sisters)	No	No	No	No	Yes	Yes	Yes		Yes				Yes	Yes	No	No	Yes	Yes	Yes	No	No	No	No	Yes	Yes	Yes	Yes	No	0	3	No
S_076	22	< 25 years	Female	Lebanese	Lebanese	Christianity	Yes	No	Urban	Employee	Yes	No	University		Fifth year or more	Single	Middle socioeconomic status	Not related at all	No	No	No	Yes	Yes	Yes			Yes				Yes	Yes	No	No	No	No	No	No	No	Yes	Yes	Yes	Yes	Yes	No	No	0	3	No
S_077	24	< 25 years	Female	Lebanese	Lebanese	Islam	No	Yes	Rural	Employee	Yes	Yes	University		Fifth year or more	Engaged	Middle socioeconomic status	Not related at all	No	No	No	Yes	Yes	Yes			Yes	Yes	Yes		Yes	Yes	Yes	No	Yes	Yes	Yes	No	No	No	Yes	Yes	Yes	Yes	I don’t know	I don’t know	Pre-joining a college	3	No
S_078	22	< 25 years	Female	Lebanese	Lebanese	Islam	No	Yes	Rural	Employee	Yes	Yes	University		Fifth year or more	Single	Middle socioeconomic status	Not related at all	Yes	No	No	Yes	Yes	Yes	Yes		Yes	Yes	Yes		Yes	Yes	No	No	Yes	Yes	Yes	No	No	No	Yes	Yes	Yes	Yes	No	No	0	3	No
S_079	24	< 25 years	Female	Lebanese	Lebanese	Islam	No	Yes	Urban	Employee	Yes	Yes	University		Fifth year or more	Single	Middle socioeconomic status	Not related at all	No	No	No	Yes	Yes	Yes			Yes	Yes	Yes	Yes	Yes	Yes	No	No	Yes	Yes	No	No	No	No	Yes	Yes	Yes	Yes	No	No	0	3	No
S_080	24	< 25 years	Female	Lebanese	Lebanese	Islam	No	Yes	Urban	Employee	Yes	Yes	University		Fifth year or more	Single	Middle socioeconomic status	Second cousins (the couple's parents are cousins)	No	No	No	Yes	Yes	Yes		Yes		Yes	Yes		Yes	Yes	No	No	Yes	Yes	Yes	No	Yes	No	Yes	Yes	Yes	Yes	I don’t know	I don’t know	0	3	No
S_081	23	< 25 years	Female	Lebanese	Lebanese	Islam	No	Yes	Rural	Unemployed	No	No	University		Fifth year or more	Single	Middle socioeconomic status	First cousins (the couple's parents are brother and sisters)	No	No	No	Yes	Yes	Yes		Yes	Yes	Yes			Yes	Yes	No	No	Yes	Yes	Yes	No	No	No	Yes	Yes	Yes	Yes	No	No	0	3	No
S_082	24	< 25 years	Female	Lebanese	Lebanese	Islam	No	Yes	Rural	Self employed	Yes	No	University		Fifth year or more	Single	Middle socioeconomic status	Not related at all	No	No	No	Yes	Yes	Yes		Yes	Yes				Yes	Yes	No	No	Yes	Yes	No	No	No	No	Yes	Yes	Yes	Yes	No	No	0	I don’t know	No
S_083	24	< 25 years	Female	Lebanese	Lebanese	Islam	No	Yes	Rural	Employee	Yes	Yes	University		Fifth year or more	Engaged	Middle socioeconomic status	Not related at all	No	No	No	Yes	Yes	Yes			Yes		Yes		Yes	Yes	No	No	No	Yes	Yes	No	No	No	Yes	Yes	Yes	Yes	No	Yes	0	3	No
S_084	26	≥ 25 years	Male	Lebanese	Lebanese	Islam	No	Yes	Rural	Employee	Yes	Yes	University		Fifth year or more	Single	Middle socioeconomic status	Not related at all	No	No	No	Yes	Yes	Yes			Yes		Yes		Yes	Yes	No	No	Yes	Yes	Yes	No	No	No	No	Yes	Yes	Yes	I don’t know	I don’t know	0	3	No
S_085	25	≥ 25 years	Female	Lebanese	Lebanese	Islam	No	Yes	Urban	Employee	Yes	No	University		Fifth year or more	Single	Middle socioeconomic status	Not related at all	I don’t know	No	No	Yes	Yes	Yes		Yes	Yes	Yes			Yes	Yes	No	No	Yes	Yes	No	No	No	No	No	Yes	Yes	Yes	No	No	0	3	No
S_086	23	< 25 years	Female	Lebanese	Lebanese	Islam	No	Yes	Rural	Unemployed	No	No	University		Fifth year or more	Single	Middle socioeconomic status	Not related at all	No	No	No	Yes	Yes	Yes				Yes			Yes	Yes	No	No	Yes	Yes	No	No	No	No	No	Yes	Yes	Yes	Yes	No	0	3	No
S_087	25	≥ 25 years	Female	Lebanese	Lebanese	Islam	No	Yes	Rural	Employee	Yes	Yes	University		Fifth year or more	Single	Middle socioeconomic status	Not related at all	No	No	No	Yes	Yes	Yes			Yes	Yes			Yes	Yes	No	No	No	No	No	No	No	Yes	No	Yes	Yes	Yes	No	I don’t know	0	3	No
S_088	24	< 25 years	Female	Lebanese	Lebanese	Islam	No	Yes	Rural	Unemployed	No	No	University		Fifth year or more	Single	Middle socioeconomic status	Not related at all	No	No	No	Yes	Yes	Yes					Yes		Yes	Yes	No	No	Yes	Yes	No	No	No	No	No	Yes	Yes	Yes	No	No	0	3	No
S_089	24	< 25 years	Female	Lebanese	Lebanese	Islam	No	Yes	Rural	Employee	Yes	Yes	University			Single	Middle socioeconomic status	First cousins (the couple's parents are brother and sisters)	No	No	No	Yes	Yes	Yes			Yes				Yes	Yes	No	No	Yes	Yes	No	No	No	No	Yes	Yes	Yes	Yes	No	No	0	3	No
S_090	24	< 25 years	Female	Palestinian	Other	Islam	No	Yes	Urban	Employee	Yes	Yes	University			Single	Middle socioeconomic status	More distant relation	No	No	No	Yes	Yes	Yes			Yes				No	Yes	No	No	Yes	Yes	No	No	No	No	Yes	Yes	Yes	Yes	Yes	No	0	3	No
S_091	25	≥ 25 years	Female	Lebanese	Lebanese	Islam	No	Yes	Urban	Employee	Yes	Yes	University			Single	Middle socioeconomic status	Not related at all	No	No	No	Yes	Yes	Yes			Yes		Yes		Yes	Yes	No	No	Yes	Yes	Yes	No	No	No	Yes	Yes	Yes	Yes	No	No	0	Yes	No
S_092	30	≥ 25 years	Female	Lebanese	Lebanese	Islam	No	Yes	Urban	Unemployed	No	No	University			Single	Middle socioeconomic status	Not related at all	No	No	No	Yes	Yes	Yes			Yes				Yes	Yes	No	No	Yes	Yes	No	No	No	No	Yes	Yes	Yes	Yes	No	I don’t know	0	3	No
S_093	20	< 25 years	Female	Lebanese	Lebanese	Islam	No	Yes	Rural	Unemployed	No	No	University		Third year	Single	Middle socioeconomic status	Not related at all	No	No	No	Yes	Yes	Yes			Yes				Yes	Yes	No	No	Yes	Yes	Yes	No	No	No	Yes	Yes	Yes	Yes	No	No	0	3	No
S_094	22	< 25 years	Female	Lebanese	Lebanese	Islam	No	Yes	Rural	Unemployed	No	No	University		Fourth year	Engaged	Middle socioeconomic status	Not related at all	Yes	No	No	Yes	Yes	Yes			Yes		Yes		Yes	Yes	No	No	Yes	No	No	No	Yes	No	Yes	Yes	Yes	Yes	No	No	0	3	No
S_095	23	< 25 years	Female	Lebanese	Lebanese	Islam	No	Yes	Urban	Self employed	Yes	No	University			Single	Middle socioeconomic status	Not related at all	Yes	No	No	Yes	Yes	Yes	Yes						Yes	No	No	No	No	No	No	No	No	Yes	No	Yes	Yes	Yes	I don’t know	Yes	0	3	No
S_096	25	≥ 25 years	Female	Lebanese	Lebanese	Islam	No	Yes	Urban	Employee	Yes	Yes	University			Single	Middle socioeconomic status	Not related at all	No	No	No	Yes	Yes	Yes			Yes		Yes		Yes	Yes	No	No	Yes	Yes	No	No	No	No	Yes	Yes	Yes	Yes	Yes	No	0	3	No
S_097	20	< 25 years	Female	Lebanese	Lebanese	Islam	No	Yes	Urban	Unemployed	No	No	University		Third year	Single	Middle socioeconomic status	Not related at all	No	Yes	No	Yes	Yes	Yes			Yes	Yes			Yes	Yes	No	No	Yes	Yes	Yes	Yes	Yes	No	No	Yes	Yes	Yes	No	Yes	0	3	No
S_098	20	< 25 years	Female	Lebanese	Lebanese	Islam	No	Yes	Urban	Unemployed	No	No	University		Third year	Single	Middle socioeconomic status	Not related at all	Yes	No	No	Yes	No	Yes			Yes				Yes	Yes	No	No	Yes	Yes	No	No	No	No	Yes	Yes	Yes	Yes	No	No	0	3	No
S_099	19	< 25 years	Female	Lebanese	Lebanese	Islam	No	Yes	Urban	Unemployed	No	No	University		Second year	Single	Middle socioeconomic status	Not related at all	I don’t know	No	No	Yes	No	Yes			Yes				Yes	Yes	No	No	No	Yes	No	No	No	No	No	Yes	Yes	Yes	No	Yes	0	3	No
S_100	30	≥ 25 years	Female	Lebanese	Lebanese	Islam	No	Yes	Urban	Employee	Yes	No	University			Single	Middle socioeconomic status	Not related at all	No	No	No	Yes	Yes	Yes				Yes			Yes	Yes	No	No	Yes	Yes	No	Yes	Yes	No	No	Yes	Yes	Yes	Yes	I don’t know	0	3	No
S_101	29	≥ 25 years	Male	Lebanese	Lebanese	Islam	No	Yes	Urban	Employee	Yes	No	University			Single	Middle socioeconomic status	Not related at all	No	No	No	No	No	Yes				Yes			No	No	No	Yes	No	No	No	No	No	Yes	No	Yes	Yes	Yes	No	No	0	3	No
S_102	31	≥ 25 years	Female	Lebanese	Lebanese	Islam	No	Yes	Urban	Self employed	Yes	No	University			Single	Middle socioeconomic status	Not related at all	No	No	No	Yes	Yes	Yes					Yes		Yes	Yes	No	No	Yes	Yes	No	No	No	No	Yes	Yes	Yes	Yes	Yes	Yes	0	Yes	No
S_103	21	< 25 years	Female	Lebanese	Lebanese	Islam	No	Yes	Rural	Unemployed	No	No	University		Third year	Single	Middle socioeconomic status	First cousins (the couple's parents are brother and sisters)	No	No	No	Yes	Yes	Yes			Yes				Yes	Yes	No	No	Yes	Yes	No	No	Yes	No	Yes	Yes	Yes	Yes	I don’t know	No	0	3	No
S_104	19	< 25 years	Female	Lebanese	Lebanese	Islam	No	Yes	Urban	Unemployed	No	No	University		First year	Single	Middle socioeconomic status	Not related at all	No	No	No	Yes	No	Yes		Yes		Yes			Yes	Yes	No	No	No	No	Yes	No	No	No	No	Yes	Yes	Yes	Yes	No	0	3	No
S_105	21	< 25 years	Female	Lebanese	Lebanese	Islam	No	Yes	Urban	Self employed	Yes	No	University		Second year	Single	Middle socioeconomic status	Not related at all	No	No	No	Yes	Yes	Yes			Yes	Yes			Yes	Yes	No	No	Yes	Yes	No	No	No	No	No	Yes	Yes	Yes	Yes	No	0	3	No
S_106	19	< 25 years	Female	Lebanese	Lebanese	Islam	No	Yes	Urban	Self employed	Yes	No	University		Third year	Single	Middle socioeconomic status	Not related at all	Yes	No	No	Yes	Yes	Yes					Yes		Yes	Yes	No	No	Yes	Yes	Yes	No	No	No	Yes	Yes	Yes	Yes	No	No	0	3	No
S_107	18	< 25 years	Male	Palestinian	Other	Islam	No	Yes	Urban	Unemployed	No	No	University		First year	Single	Middle socioeconomic status	Not related at all	I don’t know	No	No	Yes	Yes	Yes					Yes		Yes	Yes	No	No	Yes	Yes	No	No	Yes	No	No	Yes	Yes	Yes	No	No	0	3	No
S_108	21	< 25 years	Female	Lebanese	Lebanese	Islam	No	Yes	Rural	Unemployed	No	No	University		Second year	Single	Middle socioeconomic status	Not related at all	No	No	No	No	No	Yes		Yes		Yes	Yes		No	No	No	Yes	Yes	Yes	No	No	No	No	Yes	Yes	Yes	Yes	Yes	No	In high school	3	No
S_109	19	< 25 years	Female	Lebanese	Lebanese	Islam	No	Yes	Urban	Unemployed	No	No	University		Second year	Single	Middle socioeconomic status	Not related at all	Yes	Yes	No	Yes	Yes	Yes			Yes				Yes	Yes	No	No	Yes	Yes	No	Yes	Yes	No	No	Yes	Yes	Yes	Yes	Yes	0	3	No
S_110	21	< 25 years	Female	Palestinian	Other	Islam	No	Yes	Urban	Unemployed	No	No	University		Third year	Single	Middle socioeconomic status	Not related at all	Yes	No	No	Yes	Yes	Yes			Yes		Yes		Yes	Yes	No	No	Yes	Yes	No	No	No	No	Yes	Yes	Yes	Yes	No	No	0	3	No
S_111	19	< 25 years	Female	Palestinian	Other	Islam	No	Yes	Urban	Self employed	Yes	Yes	University		Third year	Single	High socioeconomic status	More distant relation	No	No	No	Yes	Yes	Yes					Yes		No	Yes	No	No	No	Yes	Yes	No	Yes	No	Yes	Yes	Yes	Yes	No	Yes	In high school	3	No
S_112	20	< 25 years	Female	Lebanese	Lebanese	Islam	No	Yes	Urban	Unemployed	No	No	University		Third year	Single	Middle socioeconomic status	Not related at all	No	No	No	Yes	Yes	Yes			Yes		Yes		Yes	Yes	No	No	Yes	Yes	No	No	No	No	No	Yes	No	Yes	No	No	0	3	No
S_113	23	< 25 years	Male	Lebanese	Lebanese	Islam	No	Yes	Rural	Self employed	Yes	Yes	University		Fifth year or more	Single	Middle socioeconomic status	More distant relation	No	No	No	Yes	Yes	Yes			Yes	Yes	Yes		Yes	Yes	Yes	No	Yes	Yes	No	No	No	No	Yes	Yes	Yes	Yes	No	No	0	3	No
S_114	23	< 25 years	Male	Lebanese	Lebanese	Islam	No	Yes	Urban	Unemployed	No	No	University		Third year	Engaged	Middle socioeconomic status	More distant relation	No	No	No	Yes	Yes	Yes				Yes			No	No	Yes	No	No	Yes	No	No	Yes	No	Yes	Yes	Yes	Yes	No	I don’t know	0	Yes	No
S_115	19	< 25 years	Female	Lebanese	Lebanese	Islam	No	Yes	Rural	Unemployed	No	No	University		Second year	Single	Middle socioeconomic status	Not related at all	No	No	No	No	No	Yes				Yes			No	No	No	Yes	Yes	Yes	No	Yes	Yes	No	No	Yes	Yes	Yes	No	Yes	0	3	No
S_116	22	< 25 years	Female	Palestinian	Other	Christianity	Yes	No	Urban	Employee	Yes	Yes	University		Third year	Single	Middle socioeconomic status	First cousins (the couple's parents are brother and sisters)	No	No	No	Yes	Yes	Yes			Yes	Yes	Yes		Yes	Yes	No	No	Yes	Yes	No	No	No	No	Yes	Yes	No	No	I don’t know	No	0	3	No
S_117	24	< 25 years	Male	Lebanese	Lebanese	Islam	No	Yes	Rural	Employee	Yes	Yes	University		Third year	Engaged	Middle socioeconomic status	Not related at all	Yes	No	No	Yes	Yes	Yes		Yes	Yes	Yes	Yes		Yes	No	No	No	Yes	Yes	No	No	No	No	Yes	Yes	Yes	No	Yes	No	0	3	No
S_118	21	< 25 years	Female	Lebanese	Lebanese	Islam	No	Yes	Urban	Self employed	Yes	Yes	University			Single	Middle socioeconomic status	Not related at all	No	No	No	Yes	Yes	Yes		Yes	Yes	Yes	Yes		Yes	Yes	No	No	Yes	Yes	No	No	No	No	Yes	Yes	Yes	Yes	No	No	0	3	No
S_119	20	< 25 years	Female	Lebanese	Lebanese	Islam	No	Yes	Urban	Self employed	Yes	Yes	University			Single	Middle socioeconomic status	Not related at all	No	No	No	No	No	No							Yes	No	No	Yes	No	No	No	No	No	Yes	No	Yes	Yes	No	No	I don’t know	0	3	No
S_120	24	< 25 years	Female	Lebanese	Lebanese	Islam	No	Yes	Urban	Self employed	Yes	Yes	University		First year	Engaged	Middle socioeconomic status	Not related at all	Yes	No	No	Yes	Yes	Yes			Yes				No	Yes	No	No	Yes	Yes	Yes	No	No	No	Yes	Yes	Yes	Yes	No	I don’t know	In high school	Yes	No
S_121	19	< 25 years	Female	Palestinian	Other	Islam	No	Yes	Urban	Unemployed	No	No	University		Second year	Single	Middle socioeconomic status	Not related at all	No	No	No	No	No	Yes					Yes		Yes	Yes	No	No	Yes	Yes	No	No	No	No	No	Yes	Yes	Yes	I don’t know	I don’t know	Pre-joining a college	3	No
S_122	26	≥ 25 years	Male	Palestinian	Other	Islam	No	Yes	Urban	Employee	Yes	Yes	University			Single	Middle socioeconomic status	First cousins (the couple's parents are brother and sisters)	Yes	Yes	No	Yes	Yes	Yes			Yes				Yes	Yes	No	No	Yes	Yes	Yes	No	No	No	Yes	Yes	Yes	Yes	No	No	0	3	No
S_123	23	< 25 years	Female	Lebanese	Lebanese	Islam	No	Yes	Rural	Employee	Yes	Yes	University		Fourth year	Single	Middle socioeconomic status	Not related at all	Yes	Yes	No	No	No	Yes	Yes		Yes	Yes	Yes		No	No	No	Yes	No	No	No	No	No	Yes	No	No	No	No	I don’t know	I don’t know	0	Yes	No
S_124	24	< 25 years	Female	Lebanese	Lebanese	Islam	No	Yes	Rural	Employee	Yes	Yes	University			Single	High socioeconomic status	Not related at all	No	No	No	Yes	Yes	Yes		Yes					Yes	Yes	No	No	Yes	Yes	Yes	No	No	No	No	Yes	Yes	Yes	No	I don’t know	0	3	No
S_125	24	< 25 years	Male	Palestinian	Other	Islam	No	Yes	Urban	Employee	Yes	Yes	University			Single	Middle socioeconomic status	More distant relation	No	No	No	Yes	Yes	Yes			Yes	Yes	Yes		Yes	Yes	Yes	No	Yes	Yes	Yes	Yes	Yes	No	Yes	Yes	Yes	Yes	Yes	No	0	3	No
S_126	23	< 25 years	Female	Syrian	Other	Islam	No	Yes	Urban	Unemployed	No	No	University			Single	Middle socioeconomic status	Not related at all	No	No	No	Yes	Yes	Yes			Yes		Yes		Yes	Yes	No	No	Yes	Yes	No	No	No	No	No	Yes	Yes	Yes	I don’t know	No	0	3	No
S_127	20	< 25 years	Female	Palestinian	Other	Islam	No	Yes	Urban	Employee	Yes	Yes	University			Single	Middle socioeconomic status	Not related at all	No	No	No	Yes	Yes	Yes			Yes				Yes	Yes	No	No	Yes	Yes	Yes	No	No	No	Yes	Yes	Yes	Yes	No	No	0	3	No
S_128	22	< 25 years	Female	Lebanese	Lebanese	Islam	No	Yes	Urban	Unemployed	No	No	University			Single	Middle socioeconomic status	Not related at all	No	No	No	Yes	Yes	Yes		Yes			Yes		Yes	Yes	No	No	Yes	Yes	Yes	No	No	No	No	Yes	Yes	Yes	No	No	0	3	No
S_129	22	< 25 years	Female	Lebanese	Lebanese	Islam	No	Yes	Urban	Employee	Yes	Yes	University			Single	Middle socioeconomic status	Not related at all	No	No	No	Yes	Yes	Yes		Yes	Yes				Yes	Yes	No	No	Yes	Yes	No	No	No	No	Yes	Yes	Yes	Yes	I don’t know	No	0	3	No
S_130	25	≥ 25 years	Male	Lebanese	Lebanese	Non-religious	No	No	Urban	Employee	Yes	Yes	University			Single	Middle socioeconomic status	Not related at all	No	No	No	Yes	Yes	Yes		Yes	Yes	Yes	Yes		Yes	Yes	No	No	Yes	Yes	Yes	No	No	No	No	Yes	No	Yes	No	No	0	3	No
S_131	20	< 25 years	Female	Lebanese	Lebanese	Islam	No	Yes	Urban	Unemployed	No	No	University		Second year	Single	Middle socioeconomic status	Second cousins (the couple's parents are cousins)	I don’t know	No	No	Yes	No	Yes			Yes	Yes			Yes	No	No	No	Yes	Yes	No	No	No	No	No	Yes	No	Yes	Yes	No	0	3	No
S_132	19	< 25 years	Female	Lebanese	Lebanese	Islam	No	Yes	Rural	Unemployed	No	No	University		Second year	Single	Middle socioeconomic status	Not related at all	No	No	No	No	No	Yes				Yes			No	No	No	Yes	Yes	Yes	No	Yes	Yes	No	No	Yes	Yes	Yes	No	Yes	0	3	No
S_133	29	≥ 25 years	Male	Lebanese	Lebanese	Atheist	No	No	Urban	Employee	Yes	No	University			Single	High socioeconomic status	Not related at all	No	No	No	Yes	Yes	Yes			Yes	Yes	Yes		Yes	Yes	No	No	Yes	No	Yes	No	No	No	No	Yes	Yes	Yes	No	No	0	I don’t know	No
S_134	23	< 25 years	Female	Lebanese	Lebanese	Islam	No	Yes	Urban	Unemployed	No	No	University		Fifth year or more	Single	Low socioeconomic status	Second cousins (the couple's parents are cousins)	Yes	No	No	Yes	Yes	Yes			Yes				Yes	Yes	No	No	Yes	Yes	No	No	No	No	Yes	Yes	Yes	Yes	Yes	No	0	3	Yes
S_135	23	< 25 years	Male	Lebanese	Lebanese	Islam	No	Yes	Rural	Employee	Yes	No	University		Fifth year or more	Single	Middle socioeconomic status	Not related at all	No	No	No	Yes	Yes	Yes	Yes	Yes	Yes	Yes			Yes	Yes	No	No	Yes	Yes	No	No	No	No	No	Yes	Yes	Yes	No	No	0	3	No
S_136	27	≥ 25 years	Female	Lebanese	Lebanese	Islam	No	Yes	Rural	Employee	Yes	No	University			Single	Middle socioeconomic status	Not related at all	No	No	No	Yes	Yes	Yes		Yes					Yes	No	No	No	Yes	Yes	No	No	No	No	Yes	Yes	Yes	Yes	I don’t know	No	0	3	No
S_137	24	< 25 years	Male	Lebanese	Lebanese	Islam	No	Yes	Urban	Employee	Yes	Yes	University		Fifth year or more	Single	High socioeconomic status	Not related at all	No	No	No	Yes	Yes	Yes		Yes	Yes	Yes			Yes	Yes	No	No	Yes	Yes	No	No	No	No	Yes	Yes	Yes	Yes	Yes	No	0	3	Yes
S_138	23	< 25 years	Female	Lebanese	Lebanese	Islam	No	Yes	Urban	Employee	Yes	Yes	University		Fifth year or more	Single	Middle socioeconomic status	More distant relation	Yes	No	No	Yes	Yes	Yes			Yes				Yes	Yes	No	No	Yes	Yes	Yes	Yes	Yes	No	Yes	Yes	Yes	Yes	No	No	0	3	No
S_139	23	< 25 years	Male	Lebanese	Lebanese	Islam	No	Yes	Rural	Employee	Yes	Yes	University		Fifth year or more	Single	Middle socioeconomic status	Not related at all	No	No	No	Yes	Yes	Yes			Yes				No	Yes	No	No	Yes	No	No	No	No	No	Yes	Yes	Yes	No	No	Yes	0	3	No
S_140	23	< 25 years	Female	Syrian	Other	Islam	No	Yes	Urban	Employee	Yes	No	Secondary school		Fifth year or more	Engaged	Middle socioeconomic status	Not related at all	No	No	No	Yes	Yes	Yes		Yes		Yes	Yes		Yes	No	No	No	Yes	Yes	Yes	Yes	Yes	No	Yes	Yes	Yes	Yes	Yes	No	0	3	Yes
S_141	24	< 25 years	Female	Lebanese	Lebanese	Islam	No	Yes	Rural	Unemployed	No	No	University			Engaged	Middle socioeconomic status	Not related at all	No	No	No	Yes	Yes	Yes		Yes					Yes	No	No	No	No	Yes	No	No	No	No	Yes	Yes	No	No	I don’t know	No	0	3	Yes
S_142	22	< 25 years	Female	Lebanese	Lebanese	Islam	No	Yes	Rural	Employee	Yes	Yes	University			Single	Middle socioeconomic status	Not related at all	Yes	Yes	No	Yes	Yes	Yes			Yes	Yes			Yes	Yes	No	No	Yes	Yes	Yes	No	No	No	Yes	Yes	Yes	Yes	Yes	No	0	3	Yes
S_143	24	< 25 years	Female	Lebanese	Lebanese	Islam	No	Yes	Rural	Employee	Yes	No	University		Fifth year or more	Single	Middle socioeconomic status	Not related at all	No	No	No	No	Yes	Yes		Yes					Yes	No	No	No	No	No	No	No	No	Yes	Yes	Yes	Yes	Yes	No	I don’t know	0	3	No
S_144	23	< 25 years	Male	Lebanese	Lebanese	Islam	No	Yes	Rural	Unemployed	No	No	University		Fourth year	Single	Middle socioeconomic status	Not related at all	I don’t know	No	No	Yes	Yes	Yes				Yes			Yes	No	No	No	No	No	No	No	No	Yes	No	Yes	No	No	No	No	Pre-joining a college	I don’t know	Yes
S_145	24	< 25 years	Female	Lebanese	Lebanese	Islam	No	Yes	Urban	Unemployed	No	No	University			Single	Middle socioeconomic status	Not related at all	I don’t know	No	No	Yes	Yes	Yes			Yes				Yes	Yes	No	No	Yes	Yes	No	No	No	No	Yes	Yes	Yes	Yes	I don’t know	I don’t know	0	3	Yes
S_146	24	< 25 years	Female	Lebanese	Lebanese	Islam	No	Yes	Rural	Employee	Yes	Yes	University			Single	Middle socioeconomic status	Second cousins (the couple's parents are cousins)	No	No	No	Yes	Yes	Yes	Yes	Yes	Yes				Yes	Yes	No	No	No	Yes	No	No	No	No	No	Yes	Yes	Yes	I don’t know	No	0	3	Yes
S_147	28	≥ 25 years	Female	Lebanese	Lebanese	Islam	No	Yes	Rural	Self employed	Yes	Yes	University		Fifth year or more	Single	Middle socioeconomic status	Second cousins (the couple's parents are cousins)	No	No	No	Yes	Yes	Yes				Yes	Yes		Yes	Yes	No	No	No	Yes	No	No	No	No	Yes	Yes	Yes	Yes	No	No	0	3	No
S_148	25	≥ 25 years	Male	Lebanese	Lebanese	Islam	No	Yes	Rural	Employee	Yes	No	University			Single	Middle socioeconomic status	Not related at all	No	No	No	No	No	Yes		Yes		Yes	Yes		Yes	Yes	Yes	No	No	No	No	No	No	Yes	No	Yes	Yes	Yes	I don’t know	Yes	0	3	Yes
S_149	24	< 25 years	Male	Lebanese	Lebanese	Christianity	Yes	No	Urban	Self employed	Yes	Yes	University		Third year	Single	Middle socioeconomic status	First cousins (the couple's parents are brother and sisters)	I don’t know	No	No	Yes	Yes	Yes		Yes	Yes	Yes			Yes	Yes	No	No	Yes	Yes	Yes	Yes	Yes	No	Yes	Yes	Yes	Yes	No	No	0	3	Yes
S_150	20	< 25 years	Female	Lebanese	Lebanese	Islam	No	Yes	Rural	Unemployed	No	No	University		Third year	Single	Middle socioeconomic status	Not related at all	No	No	No	Yes	Yes	Yes		Yes					No	Yes	No	No	No	Yes	No	No	No	No	No	Yes	Yes	Yes	I don’t know	No	0	3	Yes
S_151	23	< 25 years	Female	Lebanese	Lebanese	Islam	No	Yes	Rural	Unemployed	No	No	University		Fifth year or more	Single	Middle socioeconomic status	More distant relation	I don’t know	No	No	Yes	Yes	Yes			Yes				Yes	Yes	No	No	Yes	Yes	No	No	Yes	No	Yes	Yes	Yes	Yes	No	No	0	Yes	Yes
S_152	23	< 25 years	Female	Lebanese	Lebanese	Islam	No	Yes	Rural	Employee	Yes	Yes	University		Fifth year or more	Engaged	Middle socioeconomic status	Not related at all	No	No	No	Yes	Yes	Yes			Yes				No	Yes	No	No	No	Yes	No	No	No	No	Yes	Yes	No	Yes	Yes	Yes	0	3	No
S_153	25	≥ 25 years	Female	Lebanese	Lebanese	Islam	No	Yes	Rural	Employee	Yes	No	University			Single	Middle socioeconomic status	First cousins (the couple's parents are brother and sisters)	Yes	Yes	No	Yes	Yes	Yes		Yes					Yes	Yes	No	No	Yes	Yes	No	No	Yes	No	No	Yes	Yes	Yes	No	I don’t know	0	3	No
S_154	25	≥ 25 years	Female	Lebanese	Lebanese	Islam	No	Yes	Rural	Unemployed	No	No	University		Fifth year or more	Single	Middle socioeconomic status	Not related at all	No	No	No	Yes	Yes	Yes		Yes					Yes	Yes	No	No	No	Yes	Yes	No	No	No	No	No	Yes	Yes	Yes	Yes	In high school	3	No
S_155	24	< 25 years	Male	Syrian	Other	Islam	No	Yes	Rural	Unemployed	No	No	University			Single	Middle socioeconomic status	Not related at all	Yes	No	No	Yes	No	Yes			Yes	Yes			Yes	Yes	No	No	Yes	Yes	Yes	No	No	No	No	Yes	Yes	Yes	No	No	0	3	No
S_156	23	< 25 years	Male	Lebanese	Lebanese	Islam	No	Yes	Rural	Self employed	Yes	Yes	University		Fifth year or more	Engaged	Middle socioeconomic status	More distant relation	No	No	No	Yes	Yes	Yes			Yes		Yes		Yes	Yes	Yes	No	Yes	Yes	No	No	Yes	No	Yes	Yes	Yes	Yes	No	No	0	3	Yes
S_157	25	≥ 25 years	Male	Lebanese	Lebanese	Christianity	Yes	No	Rural	Self employed	Yes	Yes	University		Fifth year or more	Single	Middle socioeconomic status	Not related at all	No	No	No	Yes	Yes	Yes		Yes					Yes	Yes	Yes	No	Yes	Yes	No	No	No	No	Yes	Yes	Yes	Yes	No	No	0	3	Yes
S_158	23	< 25 years	Female	Lebanese	Lebanese	Islam	No	Yes	Rural	Employee	Yes	No	University			Single	High socioeconomic status	Not related at all	No	No	No	Yes	Yes	Yes		Yes		Yes			Yes	Yes	No	No	No	Yes	No	No	No	No	No	Yes	Yes	Yes	Yes	No	0	3	Yes
S_159	22	< 25 years	Female	Lebanese	Lebanese	Islam	No	Yes	Rural	Employee	Yes	Yes	University			Single	Middle socioeconomic status	Second cousins (the couple's parents are cousins)	No	No	No	Yes	Yes	Yes			Yes				No	Yes	No	No	No	Yes	No	No	No	No	Yes	Yes	Yes	No	I don’t know	I don’t know	0	3	No
S_160	23	< 25 years	Female	Lebanese	Lebanese	Islam	No	Yes	Urban	Employee	Yes	Yes	University		Fifth year or more	Single	Middle socioeconomic status	More distant relation	No	No	No	Yes	Yes	Yes			Yes				Yes	Yes	No	No	No	Yes	No	No	No	No	Yes	Yes	Yes	Yes	Yes	Yes	0	3	No
S_161	24	< 25 years	Female	Lebanese	Lebanese	Christianity	Yes	No	Urban	Employee	Yes	No	University		Fourth year	Single	Middle socioeconomic status	Second cousins (the couple's parents are cousins)	No	No	No	Yes	Yes	Yes		Yes	Yes	Yes			No	Yes	No	No	No	Yes	No	No	No	No	No	Yes	Yes	Yes	Yes	Yes	0	3	No
S_162	24	< 25 years	Female	Lebanese	Lebanese	Islam	No	Yes	Urban	Employee	Yes	Yes	University			Single	Middle socioeconomic status	Not related at all	No	No	No	Yes	Yes	Yes			Yes				No	Yes	No	No	Yes	Yes	No	No	No	No	Yes	Yes	Yes	Yes	No	Yes	0	3	No
S_163	21	< 25 years	Male	Lebanese	Lebanese	Islam	No	Yes	Rural	Unemployed	No	No	University		Fourth year	Single	Middle socioeconomic status	Not related at all	No	No	No	Yes	Yes	Yes				Yes	Yes		Yes	Yes	No	No	No	No	No	No	No	Yes	No	Yes	Yes	Yes	No	No	0	Yes	Yes
S_164	23	< 25 years	Female	Lebanese	Lebanese	Islam	No	Yes	Rural	Unemployed	No	No	University		Fifth year or more	Single	Middle socioeconomic status	Not related at all	No	No	No	Yes	Yes	Yes		Yes	Yes	Yes			Yes	Yes	No	No	Yes	Yes	Yes	No	No	No	Yes	Yes	Yes	Yes	I don’t know	No	0	3	Yes
S_165	44	≥ 25 years	Male	Lebanese	Lebanese	Islam	No	Yes	Rural	Employee	Yes	No	University			Single	Middle socioeconomic status	Not related at all	Yes	Yes	No	Yes	Yes	Yes					Yes	Yes	Yes	Yes	No	No	Yes	Yes	No	No	No	No	No	Yes	Yes	Yes	I don’t know	No	0	3	Yes
S_166	24	< 25 years	Female	Lebanese	Lebanese	Islam	No	Yes	Urban	Unemployed	No	No	University		Fifth year or more	Engaged	Middle socioeconomic status	Not related at all	Yes	No	No	Yes	No	Yes		Yes					Yes	No	No	No	No	No	No	No	No	Yes	No	Yes	Yes	Yes	I don’t know	I don’t know	0	3	No
S_167	24	< 25 years	Female	Lebanese	Lebanese	Islam	No	Yes	Rural	Employee	Yes	Yes	University			Single	Middle socioeconomic status	First cousins (the couple's parents are brother and sisters)	Yes	No	No	Yes	Yes	Yes		Yes					Yes	No	No	No	No	No	No	No	No	Yes	No	Yes	Yes	Yes	I don’t know	Yes	Pre-joining a college	3	Yes
S_168	20	< 25 years	Female	Lebanese	Lebanese	Islam	No	Yes	Urban	Self employed	Yes	No	University		First year	Single	Middle socioeconomic status	Not related at all	No	No	No	Yes	Yes	Yes			Yes		Yes		No	Yes	No	No	Yes	No	No	No	No	No	No	Yes	Yes	No	No	I don’t know	0	3	No
S_169	25	≥ 25 years	Male	Lebanese	Lebanese	Islam	No	Yes	Rural	Employee	Yes	Yes	University			Single	Middle socioeconomic status	Not related at all	No	No	No	Yes	Yes	Yes	Yes		Yes	Yes	Yes		Yes	Yes	No	No	Yes	Yes	Yes	No	No	No	Yes	Yes	Yes	Yes	No	I don’t know	0	3	Yes
S_170	24	< 25 years	Female	Lebanese	Lebanese	Islam	No	Yes	Rural	Employee	Yes	No	University		Fifth year or more	Single	Middle socioeconomic status	Not related at all	I don’t know	No	No	No	Yes	Yes		Yes		Yes			Yes	Yes	No	No	No	No	No	No	No	Yes	No	Yes	Yes	Yes	No	I don’t know	0	3	No
S_171	23	< 25 years	Female	Lebanese	Lebanese	Islam	No	Yes	Rural	Employee	Yes	No	University		Second year	Single	High socioeconomic status	First cousins (the couple's parents are brother and sisters)	Yes	No	No	Yes	Yes	Yes				Yes			Yes	Yes	Yes	No	Yes	Yes	Yes	No	No	No	No	Yes	Yes	Yes	I don’t know	Yes	0	3	Yes
S_172	37	≥ 25 years	Female	Lebanese	Lebanese	Islam	No	Yes	Rural	Employee	Yes	No	University		Fifth year or more	Single	Low socioeconomic status	Not related at all	Yes	No	No	Yes	Yes	Yes		Yes					Yes	Yes	No	No	No	No	No	No	No	Yes	No	Yes	Yes	Yes	I don’t know	I don’t know	0	3	Yes
S_173	22	< 25 years	Female	Syrian	Other	Islam	No	Yes	Urban	Unemployed	No	No	University		First year	Single	Middle socioeconomic status	Second cousins (the couple's parents are cousins)	Yes	No	No	Yes	Yes	Yes				Yes			Yes	No	No	No	No	Yes	No	No	Yes	No	No	Yes	No	Yes	No	Yes	0	3	No
S_174	19	< 25 years	Female	Lebanese	Lebanese	Christianity	Yes	No	Urban	Unemployed	No	No	University		Second year	Single	Middle socioeconomic status	Not related at all	No	No	No	Yes	Yes	Yes			Yes	Yes	Yes		Yes	Yes	No	No	No	No	No	No	No	Yes	Yes	Yes	Yes	Yes	Yes	No	0	3	Yes
S_175	20	< 25 years	Female	Lebanese	Lebanese	Christianity	Yes	No	Urban	Unemployed	No	No	Secondary school		Third year	Single	Low socioeconomic status	Not related at all	I don’t know	No	No	Yes	Yes	Yes	Yes			Yes			Yes	Yes	No	No	No	No	No	No	No	Yes	No	Yes	Yes	Yes	I don’t know	I don’t know	0	3	Yes
S_176	26	≥ 25 years	Female	Lebanese	Lebanese	Islam	No	Yes	Urban	Employee	Yes	No	University			Single	Low socioeconomic status	Not related at all	Yes	No	No	Yes	No	Yes		Yes					No	Yes	No	No	No	Yes	No	No	No	No	No	Yes	Yes	Yes	I don’t know	No	0	3	Yes
S_177	28	≥ 25 years	Female	Lebanese	Lebanese	Christianity	Yes	No	Rural	Self employed	Yes	No	University			Single	Middle socioeconomic status	Not related at all	No	No	No	Yes	Yes	Yes		Yes					Yes	Yes	No	No	Yes	Yes	Yes	No	No	No	Yes	Yes	Yes	Yes	Yes	No	0	3	No
S_178	18	< 25 years	Female	Lebanese	Lebanese	Islam	No	Yes	Rural	Unemployed	No	No	University		First year	Single	Middle socioeconomic status	Not related at all	Yes	No	No	Yes	Yes	Yes		Yes					Yes	No	No	No	No	Yes	No	No	No	No	No	Yes	Yes	Yes	I don’t know	I don’t know	0	3	No
S_179	19	< 25 years	Male	Lebanese	Lebanese	Islam	No	Yes	Urban	Unemployed	No	No	University		Second year	Single	Low socioeconomic status	Second cousins (the couple's parents are cousins)	Yes	Yes	No	Yes	No	Yes	Yes			Yes			No	Yes	No	No	No	Yes	No	No	No	No	Yes	Yes	Yes	Yes	No	I don’t know	0	3	No
S_180	18	< 25 years	Male	Lebanese	Lebanese	Islam	No	Yes	Rural	Unemployed	No	No	Secondary school		First year	Single	Low socioeconomic status	Not related at all	I don’t know	No	No	Yes	Yes	Yes				Yes			Yes	Yes	No	No	Yes	No	No	No	No	No	No	Yes	Yes	Yes	Yes	I don’t know	0	3	Yes
S_181	22	< 25 years	Female	Lebanese	Lebanese	Islam	No	Yes	Urban	Employee	Yes	No	University		Fourth year	Single	Middle socioeconomic status	Not related at all	No	No	No	Yes	Yes	Yes			Yes				Yes	No	No	No	No	Yes	No	No	Yes	No	Yes	Yes	Yes	Yes	No	No	0	3	No
S_182	19	< 25 years	Male	Lebanese	Lebanese	Islam	No	Yes	Rural	Unemployed	No	No	University		First year	Single	Middle socioeconomic status	Not related at all	No	No	No	Yes	Yes	Yes		Yes					Yes	No	No	No	Yes	Yes	No	No	No	No	Yes	Yes	Yes	Yes	No	Yes	0	3	Yes
S_183	18	< 25 years	Male	Lebanese	Lebanese	Islam	No	Yes	Urban	Unemployed	No	No	University		First year	Single	Low socioeconomic status	Second cousins (the couple's parents are cousins)	No	No	No	Yes	Yes	Yes	Yes						No	Yes	No	No	No	No	No	No	No	Yes	No	Yes	Yes	Yes	No	I don’t know	0	3	No
S_184	24	< 25 years	Male	Lebanese	Lebanese	Islam	No	Yes	Rural	Employee	Yes	No	Secondary school		Second year	Single	Low socioeconomic status	Not related at all	No	No	No	Yes	Yes	Yes	Yes	Yes					No	Yes	No	No	No	No	No	No	No	Yes	No	Yes	Yes	Yes	No	I don’t know	In high school	3	Yes
S_185	21	< 25 years	Female	Lebanese	Lebanese	Islam	No	Yes	Urban	Unemployed	No	No	University		Third year	Engaged	Low socioeconomic status	Not related at all	I don’t know	No	No	Yes	Yes	Yes	Yes	Yes		Yes			Yes	Yes	Yes	No	No	No	No	No	No	Yes	No	Yes	Yes	Yes	I don’t know	I don’t know	0	3	Yes
S_186	18	< 25 years	Female	Lebanese	Lebanese	Islam	No	Yes	Rural	Unemployed	No	No	University		Second year	Single	High socioeconomic status	Not related at all	No	No	No	Yes	Yes	Yes			Yes				Yes	No	No	No	Yes	No	No	No	No	No	Yes	Yes	Yes	Yes	No	Yes	0	I don’t know	No
S_187	22	< 25 years	Female	Lebanese	Lebanese	Islam	No	Yes	Rural	Unemployed	No	No	University		Third year	Single	Middle socioeconomic status	Not related at all	I don’t know	No	No	Yes	Yes	Yes		Yes	Yes	Yes			Yes	No	No	No	No	Yes	Yes	No	Yes	No	No	Yes	Yes	Yes	No	No	0	3	Yes
S_188	22	< 25 years	Female	Lebanese	Lebanese	Islam	No	Yes	Rural	Employee	Yes	No	University		Fifth year or more	Single	High socioeconomic status	Second cousins (the couple's parents are cousins)	Yes	No	No	Yes	Yes	Yes		Yes	Yes				Yes	Yes	No	No	Yes	Yes	Yes	No	No	No	No	Yes	Yes	No	No	Yes	0	3	Yes
S_189	27	≥ 25 years	Female	Lebanese	Lebanese	Islam	No	Yes	Rural	Employee	Yes	Yes	University			Single	Middle socioeconomic status	Not related at all	No	No	No	Yes	Yes	Yes		Yes	Yes	Yes	Yes		Yes	No	No	No	Yes	Yes	Yes	No	No	No	Yes	Yes	Yes	Yes	Yes	No	0	3	No
S_190	28	≥ 25 years	Female	Lebanese	Lebanese	Islam	No	Yes	Urban	Self employed	Yes	No	University			Single	Middle socioeconomic status	Not related at all	I don’t know	No	No	Yes	Yes	Yes	Yes	Yes	Yes	Yes			Yes	No	No	No	Yes	Yes	Yes	No	No	No	No	Yes	Yes	Yes	Yes	I don’t know	0	3	Yes
S_191	35	≥ 25 years	Female	Lebanese	Lebanese	Islam	No	Yes	Rural	Employee	Yes	No	University		Fifth year or more	Single	Middle socioeconomic status	Second cousins (the couple's parents are cousins)	Yes	No	No	Yes	Yes	Yes	Yes	Yes		Yes			Yes	No	No	No	Yes	Yes	No	No	Yes	No	Yes	Yes	Yes	Yes	Yes	No	In high school	3	No
S_192	24	< 25 years	Female	Lebanese	Lebanese	Islam	No	Yes	Urban	Employee	Yes	No	University		Fifth year or more	Engaged	Middle socioeconomic status	Not related at all	Yes	No	No	Yes	Yes	Yes				Yes	Yes		Yes	No	No	No	Yes	Yes	No	No	No	No	Yes	Yes	Yes	No	Yes	No	0	3	Yes
S_193	24	< 25 years	Male	Lebanese	Lebanese	Christianity	Yes	No	Urban	Self employed	Yes	Yes	University		Fifth year or more	Single	Middle socioeconomic status	Not related at all	No	No	No	Yes	Yes	Yes			Yes				Yes	No	No	No	No	No	No	No	No	Yes	No	Yes	Yes	Yes	Yes	No	0	3	Yes
S_194	30	≥ 25 years	Male	Lebanese	Lebanese	Islam	No	Yes	Rural	Employee	Yes	No	University		Fifth year or more	Single	Middle socioeconomic status	More distant relation	No	No	No	Yes	Yes	Yes			Yes				No	Yes	No	No	Yes	No	No	No	No	No	No	Yes	No	Yes	No	I don’t know	0	3	No
S_195	27	≥ 25 years	Male	Lebanese	Lebanese	Islam	No	Yes	Rural	Employee	Yes	No	University			Single	Middle socioeconomic status	Not related at all	Yes	No	No	No	Yes	Yes				Yes			Yes	No	No	No	No	Yes	No	No	No	No	No	Yes	Yes	Yes	Yes	Yes	In high school	3	No
S_196	26	≥ 25 years	Female	Lebanese	Lebanese	Islam	No	Yes	Urban	Employee	Yes	Yes	University		Third year	Single	Middle socioeconomic status	More distant relation	No	No	No	Yes	Yes	Yes			Yes				Yes	No	No	No	No	Yes	No	No	No	No	Yes	Yes	Yes	No	No	I don’t know	0	3	Yes
S_197	25	≥ 25 years	Male	Lebanese	Lebanese	Islam	No	Yes	Rural	Employee	Yes	Yes	University		Fifth year or more	Single	Middle socioeconomic status	Not related at all	No	No	No	Yes	Yes	Yes		Yes					Yes	Yes	No	No	No	No	No	No	No	Yes	No	Yes	Yes	Yes	I don’t know	I don’t know	0	3	No
S_198	21	< 25 years	Female	Lebanese	Lebanese	Islam	No	Yes	Rural	Employee	Yes	No	University		Fifth year or more	Single	High socioeconomic status	First cousins (the couple's parents are brother and sisters)	Yes	Yes	No	Yes	No	Yes		Yes					Yes	Yes	No	No	Yes	Yes	Yes	No	No	No	No	Yes	Yes	Yes	Yes	No	0	3	Yes
S_199	22	< 25 years	Male	Lebanese	Lebanese	Islam	No	Yes	Rural	Unemployed	No	No	University		Fourth year	Single	Middle socioeconomic status	Not related at all	No	No	No	No	No	Yes	Yes			Yes	Yes		Yes	Yes	No	No	No	No	No	Yes	No	No	No	Yes	Yes	Yes	I don’t know	I don’t know	0	3	No
S_200	22	< 25 years	Female	Lebanese	Lebanese	Islam	No	Yes	Rural	Unemployed	No	No	University		Fifth year or more	Single	Middle socioeconomic status	Not related at all	No	No	No	Yes	Yes	Yes			Yes				Yes	Yes	No	No	Yes	Yes	No	No	No	No	Yes	Yes	Yes	Yes	Yes	I don’t know	0	3	Yes
S_201	26	≥ 25 years	Male	Lebanese	Lebanese	Islam	No	Yes	Urban	Employee	Yes	No	University		Third year	Single	Middle socioeconomic status	Not related at all	No	No	No	Yes	Yes	Yes			Yes	Yes			No	Yes	No	No	No	No	No	No	No	Yes	Yes	Yes	Yes	Yes	Yes	No	0	3	Yes
S_202	28	≥ 25 years	Female	Lebanese	Lebanese	Islam	No	Yes	Rural	Employee	Yes	No	University			Single	Low socioeconomic status	Not related at all	Yes	No	No	Yes	Yes	Yes				Yes			Yes	No	No	No	Yes	Yes	No	No	Yes	No	No	Yes	Yes	Yes	I don’t know	I don’t know	0	3	No
S_203	28	≥ 25 years	Male	Lebanese	Lebanese	Islam	No	Yes	Rural	Employee	Yes	Yes	University			Single	Low socioeconomic status	Not related at all	No	Yes	No	Yes	Yes	Yes	Yes	Yes	Yes	Yes	Yes	Yes	Yes	Yes	No	No	Yes	Yes	No	No	No	No	No	Yes	No	No	No	No	0	3	Yes
S_204	23	< 25 years	Female	Lebanese	Lebanese	Islam	No	Yes	Rural	Unemployed	No	No	University		Fifth year or more	Single	High socioeconomic status	First cousins (the couple's parents are brother and sisters)	Yes	No	No	Yes	Yes	Yes			Yes	Yes			Yes	Yes	No	No	Yes	Yes	Yes	No	No	No	Yes	Yes	Yes	Yes	I don’t know	No	0	3	Yes
S_205	27	≥ 25 years	Male	Lebanese	Lebanese	Islam	No	Yes	Rural	Employee	Yes	Yes	University		Fifth year or more	Single	Middle socioeconomic status	Not related at all	Yes	No	No	Yes	Yes	Yes			Yes				No	Yes	No	No	Yes	Yes	No	No	No	No	Yes	Yes	No	Yes	I don’t know	No	0	3	Yes
S_206	21	< 25 years	Male	Syrian	Other	Islam	No	Yes	Urban	Employee	Yes	Yes	University		Third year	Single	Middle socioeconomic status	Not related at all	Yes	No	No	No	Yes	Yes			Yes				Yes	Yes	No	No	Yes	Yes	Yes	No	No	No	No	Yes	Yes	Yes	I don’t know	I don’t know	Pre-joining a college	3	No
S_207	25	≥ 25 years	Female	Lebanese	Lebanese	Islam	No	Yes	Rural	Employee	Yes	No	University			Single	Middle socioeconomic status	Not related at all	Yes	Yes	No	Yes	Yes	Yes		Yes					Yes	No	No	No	No	Yes	No	No	No	No	No	Yes	Yes	No	I don’t know	I don’t know	0	3	No
S_208	24	< 25 years	Female	Lebanese	Lebanese	Islam	No	Yes	Urban	Unemployed	No	No	University		Fifth year or more	Single	Middle socioeconomic status	Not related at all	Yes	Yes	No	Yes	Yes	Yes	Yes	Yes	Yes	Yes			Yes	Yes	Yes	No	Yes	Yes	No	No	No	No	Yes	Yes	Yes	No	Yes	No	0	3	Yes
S_209	33	≥ 25 years	Female	Lebanese	Lebanese	Islam	No	Yes	Rural	Employee	Yes	Yes	University		Third year	Engaged	Middle socioeconomic status	Not related at all	No	No	No	Yes	Yes	Yes			Yes				No	Yes	No	No	No	Yes	No	No	No	No	Yes	Yes	Yes	Yes	Yes	Yes	0	3	Yes
S_210	23	< 25 years	Female	Lebanese	Lebanese	Islam	No	Yes	Urban	Unemployed	No	No	University		Fifth year or more	Single	Middle socioeconomic status	Second cousins (the couple's parents are cousins)	Yes	No	No	Yes	Yes	Yes			Yes	Yes			Yes	Yes	No	No	Yes	Yes	No	No	No	No	No	Yes	Yes	Yes	No	Yes	0	3	No
S_211	21	< 25 years	Male	Lebanese	Lebanese	Islam	No	Yes	Rural	Unemployed	No	No	University		Second year	Single	Middle socioeconomic status	Not related at all	No	No	No	Yes	Yes	Yes		Yes		Yes			Yes	Yes	No	No	No	No	No	No	No	Yes	No	Yes	No	Yes	I don’t know	I don’t know	0	3	No
S_212	20	< 25 years	Male	Lebanese	Lebanese	Islam	No	Yes	Urban	Unemployed	No	No	University		Second year	Single	Low socioeconomic status	More distant relation	No	No	No	Yes	Yes	Yes	Yes			Yes			No	Yes	No	No	Yes	Yes	No	No	No	No	No	Yes	Yes	Yes	No	Yes	0	3	No
S_213	33	≥ 25 years	Male	Syrian	Other	Islam	No	Yes	Urban	Self employed	Yes	No	University		Fifth year or more	Single	Low socioeconomic status	First cousins (the couple's parents are brother and sisters)	Yes	Yes	No	Yes	Yes	Yes		Yes					Yes	No	No	No	No	Yes	Yes	No	No	No	No	Yes	Yes	Yes	No	I don’t know	0	3	No
S_214	21	< 25 years	Female	Lebanese	Lebanese	Islam	No	Yes	Rural	Unemployed	No	No	University		Fourth year	Single	Middle socioeconomic status	Not related at all	No	No	No	Yes	No	Yes		Yes					Yes	No	No	No	No	No	No	No	No	Yes	No	Yes	Yes	Yes	I don’t know	I don’t know	0	3	No
S_215	26	≥ 25 years	Female	Lebanese	Lebanese	Islam	No	Yes	Urban	Employee	Yes	Yes	University		Fifth year or more	Single	Middle socioeconomic status	Second cousins (the couple's parents are cousins)	No	No	No	Yes	Yes	Yes			Yes				Yes	Yes	No	No	Yes	Yes	No	No	No	No	Yes	Yes	Yes	Yes	No	No	0	3	Yes
S_216	25	≥ 25 years	Female	Lebanese	Lebanese	Islam	No	Yes	Rural	Employee	Yes	No	University		Fifth year or more	Single	Middle socioeconomic status	Not related at all	Yes	Yes	No	Yes	Yes	Yes		Yes					No	Yes	No	No	Yes	Yes	No	No	No	No	Yes	Yes	No	Yes	No	Yes	0	3	No
S_217	25	≥ 25 years	Male	Lebanese	Lebanese	Islam	No	Yes	Rural	Employee	Yes	No	University			Single	Middle socioeconomic status	Not related at all	I don’t know	No	No	Yes	Yes	Yes			Yes				Yes	Yes	No	No	Yes	Yes	No	No	Yes	No	No	Yes	Yes	Yes	I don’t know	No	0	3	Yes
S_218	21	< 25 years	Female	Lebanese	Lebanese	Islam	No	Yes	Urban	Employee	Yes	No	University		Third year	Single	Middle socioeconomic status	Not related at all	Yes	Yes	No	Yes	Yes	Yes		Yes					Yes	Yes	No	No	No	Yes	No	No	No	No	Yes	Yes	Yes	Yes	No	No	0	3	Yes
S_219	28	≥ 25 years	Male	Lebanese	Lebanese	Islam	No	Yes	Urban	Employee	Yes	No	University		Fifth year or more	Single	Low socioeconomic status	Not related at all	No	No	No	Yes	Yes	Yes	Yes	Yes		Yes			Yes	Yes	No	No	Yes	Yes	No	Yes	No	No	Yes	Yes	Yes	Yes	No	Yes	0	3	Yes
S_220	24	< 25 years	Female	Lebanese	Lebanese	Islam	No	Yes	Urban	Self employed	Yes	Yes	University		Third year	Single	Middle socioeconomic status	Not related at all	No	No	No	Yes	Yes	Yes			Yes	Yes			Yes	Yes	Yes	No	Yes	Yes	Yes	No	No	No	Yes	Yes	Yes	Yes	No	No	0	3	Yes
S_221	21	< 25 years	Female	Lebanese	Lebanese	Islam	No	Yes	Rural	Employee	Yes	Yes	University		Third year	Single	High socioeconomic status	Not related at all	Yes	Yes	No	Yes	Yes	Yes			Yes				No	Yes	No	No	No	Yes	No	No	No	No	Yes	Yes	Yes	Yes	Yes	No	0	3	No
S_222	18	< 25 years	Female	Lebanese	Lebanese	Islam	No	Yes	Urban	Unemployed	No	No	University		First year	Single	Middle socioeconomic status	Not related at all	I don’t know	No	No	Yes	Yes	Yes		Yes		Yes			Yes	Yes	No	No	No	Yes	No	No	No	Yes	No	Yes	No	Yes	No	I don’t know	0	3	Yes
S_223	35	≥ 25 years	Female	Lebanese	Lebanese	Islam	No	Yes	Rural	Employee	Yes	No	University			Single	High socioeconomic status	Not related at all	Yes	Yes	No	No	No	No							No	No	No	Yes	Yes	Yes	No	No	No	No	No	Yes	Yes	Yes	Yes	No	0	3	Yes
S_224	25	≥ 25 years	Female	Lebanese	Lebanese	Islam	No	Yes	Rural	Unemployed	No	No	University			Single	Middle socioeconomic status	Not related at all	No	No	No	Yes	Yes	Yes				Yes			Yes	Yes	No	No	Yes	Yes	Yes	No	No	No	No	Yes	Yes	Yes	No	Yes	0	3	No
S_225	19	< 25 years	Male	Lebanese	Lebanese	Islam	No	Yes	Rural	Unemployed	No	No	University		First year	Single	Middle socioeconomic status	Second cousins (the couple's parents are cousins)	I don’t know	No	No	Yes	No	Yes				Yes			Yes	No	No	No	No	No	No	No	No	Yes	No	Yes	Yes	Yes	No	I don’t know	0	I don’t know	No
S_226	21	< 25 years	Female	Lebanese	Lebanese	Islam	No	Yes	Rural	Self employed	Yes	No	University		Fifth year or more	Single	Middle socioeconomic status	Not related at all	I don’t know	No	No	Yes	Yes	Yes		Yes					Yes	No	No	No	No	No	No	No	No	Yes	No	Yes	Yes	Yes	No	No	0	3	Yes
S_227	21	< 25 years	Female	Lebanese	Lebanese	Islam	No	Yes	Urban	Unemployed	No	No	University		Fourth year	Single	Low socioeconomic status	Not related at all	Yes	No	No	Yes	Yes	Yes			Yes	Yes		Yes	Yes	Yes	Yes	No	Yes	Yes	Yes	Yes	Yes	No	Yes	Yes	Yes	Yes	No	No	0	3	Yes
S_228	18	< 25 years	Female	Lebanese	Lebanese	Islam	No	Yes	Urban	Self employed	Yes	No	University		Second year	Single	Middle socioeconomic status	Not related at all	I don’t know	No	No	Yes	Yes	Yes		Yes		Yes			Yes	Yes	No	No	No	No	No	No	No	Yes	No	Yes	Yes	Yes	No	I don’t know	0	3	No
S_229	24	< 25 years	Female	Lebanese	Lebanese	Islam	No	Yes	Rural	Employee	Yes	Yes	University		Fifth year or more	Engaged	Middle socioeconomic status	Not related at all	No	No	No	Yes	Yes	Yes		Yes	Yes				Yes	Yes	No	No	Yes	Yes	No	No	No	No	No	Yes	No	No	No	No	0	3	Yes
S_230	27	≥ 25 years	Female	Lebanese	Lebanese	Islam	No	Yes	Rural	Employee	Yes	Yes	University			Single	Middle socioeconomic status	Not related at all	No	No	No	Yes	Yes	Yes			Yes				Yes	Yes	No	No	Yes	Yes	No	No	No	No	Yes	Yes	Yes	Yes	No	No	0	3	Yes
S_231	25	≥ 25 years	Female	Lebanese	Lebanese	Islam	No	Yes	Rural	Employee	Yes	No	University			Single	Middle socioeconomic status	Not related at all	No	No	No	Yes	Yes	Yes			Yes	Yes			Yes	No	No	No	Yes	No	No	No	No	No	No	Yes	Yes	No	I don’t know	No	0	3	Yes
S_232	25	≥ 25 years	Female	Lebanese	Lebanese	Islam	No	Yes	Rural	Employee	Yes	Yes	University			Single	Middle socioeconomic status	Not related at all	No	No	No	Yes	Yes	Yes		Yes					Yes	Yes	No	No	Yes	Yes	Yes	No	No	No	No	Yes	Yes	Yes	I don’t know	I don’t know	0	3	Yes
S_233	27	≥ 25 years	Female	Lebanese	Lebanese	Islam	No	Yes	Rural	Self employed	Yes	Yes	University			Single	Middle socioeconomic status	Not related at all	Yes	Yes	No	Yes	Yes	Yes					Yes		No	Yes	No	No	Yes	Yes	No	No	No	No	Yes	Yes	Yes	Yes	Yes	No	0	3	No
S_234	20	< 25 years	Male	Lebanese	Lebanese	Islam	No	Yes	Rural	Unemployed	No	No	University		Second year	Single	Middle socioeconomic status	Second cousins (the couple's parents are cousins)	No	No	No	Yes	Yes	Yes				Yes	Yes		Yes	No	No	No	No	Yes	No	No	No	No	Yes	Yes	No	No	No	No	0	3	No
S_235	23	< 25 years	Female	Lebanese	Lebanese	Islam	No	Yes	Rural	Employee	Yes	No	University			Single	Middle socioeconomic status	Not related at all	No	No	No	Yes	Yes	Yes			Yes				Yes	Yes	Yes	No	Yes	Yes	Yes	Yes	Yes	No	Yes	Yes	Yes	Yes	No	No	Pre-joining a college	3	Yes
S_236	21	< 25 years	Female	Lebanese	Lebanese	Islam	No	Yes	Rural	Unemployed	No	No	University		Third year	Single	High socioeconomic status	Not related at all	No	No	No	Yes	Yes	Yes		Yes	Yes	Yes			Yes	Yes	No	No	No	No	No	No	No	Yes	No	Yes	Yes	Yes	No	I don’t know	0	3	No
S_237	23	< 25 years	Female	Lebanese	Lebanese	Islam	No	Yes	Rural	Employee	Yes	No	University		Fifth year or more	Single	Middle socioeconomic status	Second cousins (the couple's parents are cousins)	No	No	No	Yes	Yes	Yes		Yes	Yes				Yes	Yes	No	No	Yes	Yes	No	No	No	No	No	Yes	Yes	Yes	I don’t know	I don’t know	0	3	Yes
S_238	22	< 25 years	Female	Lebanese	Lebanese	Islam	No	Yes	Rural	Unemployed	No	No	University		Third year	Single	Middle socioeconomic status	Not related at all	No	No	No	Yes	Yes	Yes		Yes			Yes		Yes	Yes	No	No	No	Yes	No	Yes	Yes	No	Yes	Yes	Yes	Yes	I don’t know	I don’t know	0	I don’t know	Yes
S_239	25	≥ 25 years	Female	Lebanese	Lebanese	Islam	No	Yes	Urban	Unemployed	No	No	University		Fifth year or more	Single	Middle socioeconomic status	Not related at all	No	No	No	Yes	Yes	Yes				Yes			Yes	Yes	No	No	Yes	No	Yes	No	Yes	No	No	Yes	Yes	Yes	No	I don’t know	0	3	No
S_240	26	≥ 25 years	Female	Lebanese	Lebanese	Islam	No	Yes	Rural	Employee	Yes	No	University			Single	Middle socioeconomic status	Second cousins (the couple's parents are cousins)	No	No	No	Yes	Yes	Yes		Yes					Yes	Yes	No	No	No	Yes	No	No	No	No	No	Yes	Yes	Yes	I don’t know	No	0	3	No
S_241	26	≥ 25 years	Female	Lebanese	Lebanese	Islam	No	Yes	Rural	Employee	Yes	No	University			Single	High socioeconomic status	Second cousins (the couple's parents are cousins)	Yes	Yes	No	Yes	Yes	Yes					Yes		Yes	Yes	No	No	Yes	Yes	No	Yes	No	No	No	Yes	Yes	Yes	Yes	No	0	3	No
S_242	27	≥ 25 years	Male	Lebanese	Lebanese	Islam	No	Yes	Rural	Unemployed	No	No	University			Single	Middle socioeconomic status	Not related at all	I don’t know	No	No	Yes	Yes	Yes	Yes	Yes	Yes	Yes	Yes		Yes	Yes	No	No	Yes	Yes	No	No	No	No	Yes	Yes	Yes	Yes	No	Yes	0	3	No
S_243	26	≥ 25 years	Male	Lebanese	Lebanese	Islam	No	Yes	Urban	Self employed	Yes	No	University			Single	High socioeconomic status	Not related at all	No	No	No	Yes	Yes	Yes		Yes					Yes	Yes	No	No	No	Yes	No	No	No	No	No	Yes	Yes	Yes	No	No	0	3	Yes
S_244	24	< 25 years	Female	Lebanese	Lebanese	Islam	No	Yes	Urban	Employee	Yes	No	University			Single	Middle socioeconomic status	Not related at all	No	No	No	Yes	Yes	Yes			Yes				Yes	Yes	No	No	Yes	Yes	Yes	No	No	No	Yes	Yes	Yes	Yes	No	I don’t know	0	3	No
S_245	21	< 25 years	Female	Lebanese	Lebanese	Islam	No	Yes	Urban	Unemployed	No	No	University		Fourth year	Single	Middle socioeconomic status	Not related at all	No	No	No	No	No	Yes		Yes					No	No	No	Yes	No	No	No	No	No	Yes	No	Yes	Yes	Yes	I don’t know	I don’t know	0	3	No
S_246	36	≥ 25 years	Female	Lebanese	Lebanese	Islam	No	Yes	Rural	Unemployed	No	No	University		Third year	Single	Middle socioeconomic status	Second cousins (the couple's parents are cousins)	No	No	No	Yes	Yes	Yes			Yes				Yes	Yes	No	No	Yes	Yes	No	No	No	No	Yes	Yes	Yes	Yes	No	Yes	0	3	No
S_247	24	< 25 years	Female	Lebanese	Lebanese	Islam	No	Yes	Rural	Employee	Yes	No	University		Fifth year or more	Single	Middle socioeconomic status	Not related at all	No	No	No	Yes	Yes	Yes		Yes	Yes	Yes			Yes	Yes	No	No	No	No	No	No	No	Yes	No	Yes	No	Yes	Yes	I don’t know	0	3	Yes
S_248	24	< 25 years	Female	Lebanese	Lebanese	Islam	No	Yes	Rural	Employee	Yes	No	University			Single	Middle socioeconomic status	Not related at all	Yes	No	No	Yes	Yes	Yes				Yes			Yes	Yes	No	No	No	No	No	No	No	Yes	Yes	Yes	Yes	Yes	Yes	No	0	3	Yes
S_249	18	< 25 years	Female	Lebanese	Lebanese	Islam	No	Yes	Rural	Unemployed	No	No	University		First year	Single	Low socioeconomic status	More distant relation	No	No	No	Yes	Yes	Yes				Yes			No	No	No	Yes	No	No	No	No	No	Yes	No	Yes	Yes	No	I don’t know	I don’t know	0	3	Yes
S_250	32	≥ 25 years	Female	Lebanese	Lebanese	Islam	No	Yes	Rural	Employee	Yes	Yes	University		Fifth year or more	Single	Middle socioeconomic status	Not related at all	No	No	No	Yes	Yes	Yes			Yes	Yes			Yes	No	No	No	No	No	No	No	No	Yes	Yes	Yes	Yes	Yes	Yes	No	0	3	Yes
S_251	21	< 25 years	Female	Lebanese	Lebanese	Islam	No	Yes	Rural	Employee	Yes	No	University		Fifth year or more	Single	Middle socioeconomic status	Second cousins (the couple's parents are cousins)	Yes	No	No	Yes	Yes	Yes			Yes				Yes	Yes	No	No	No	Yes	No	No	No	No	No	Yes	Yes	Yes	No	Yes	0	3	Yes
S_252	24	< 25 years	Female	Lebanese	Lebanese	Islam	No	Yes	Rural	Employee	Yes	Yes	University		Fifth year or more	Single	Middle socioeconomic status	Not related at all	Yes	Yes	No	Yes	Yes	Yes			Yes				Yes	Yes	No	No	Yes	Yes	No	No	No	No	Yes	Yes	Yes	Yes	Yes	No	0	3	Yes
S_253	22	< 25 years	Female	Lebanese	Lebanese	Islam	No	Yes	Urban	Unemployed	No	No	University		Fourth year	Single	Middle socioeconomic status	More distant relation	No	No	No	Yes	Yes	Yes				Yes			Yes	Yes	No	No	Yes	Yes	No	No	Yes	No	No	Yes	Yes	Yes	Yes	I don’t know	0	3	Yes
S_254	21	< 25 years	Male	Lebanese	Lebanese	Islam	No	Yes	Rural	Unemployed	No	No	University		Fourth year	Single	Low socioeconomic status	Second cousins (the couple's parents are cousins)	No	No	No	Yes	No	Yes	Yes			Yes			Yes	Yes	No	No	No	Yes	No	Yes	No	No	No	Yes	No	Yes	No	No	0	3	No
S_255	20	< 25 years	Female	Lebanese	Lebanese	Islam	No	Yes	Rural	Unemployed	No	No	University		First year	Single	Low socioeconomic status	Second cousins (the couple's parents are cousins)	No	No	No	Yes	No	Yes				Yes			Yes	Yes	No	No	Yes	Yes	Yes	No	Yes	No	No	Yes	Yes	Yes	I don’t know	I don’t know	0	3	Yes
S_256	26	≥ 25 years	Male	Lebanese	Lebanese	Islam	No	Yes	Rural	Employee	Yes	Yes	University			Single	Middle socioeconomic status	Not related at all	No	No	No	Yes	Yes	Yes		Yes	Yes				Yes	Yes	No	No	No	No	No	No	No	Yes	No	Yes	Yes	Yes	I don’t know	I don’t know	0	3	No
S_257	22	< 25 years	Female	Lebanese	Lebanese	Islam	No	Yes	Urban	Unemployed	No	No	University		Fifth year or more	Single	Middle socioeconomic status	Not related at all	No	No	No	Yes	Yes	Yes			Yes	Yes			Yes	Yes	No	No	Yes	Yes	No	No	No	No	Yes	Yes	Yes	Yes	Yes	No	0	3	Yes
S_258	18	< 25 years	Female	Lebanese	Lebanese	Islam	No	Yes	Rural	Unemployed	No	No	University		First year	Single	Middle socioeconomic status	Not related at all	Yes	Yes	No	Yes	Yes	Yes		Yes					Yes	Yes	Yes	No	Yes	Yes	Yes	Yes	Yes	No	No	Yes	Yes	Yes	No	Yes	0	3	Yes
S_259	23	< 25 years	Female	Lebanese	Lebanese	Islam	No	Yes	Rural	Unemployed	No	No	University		Fourth year	Single	Middle socioeconomic status	First cousins (the couple's parents are brother and sisters)	I don’t know	No	No	Yes	No	Yes		Yes					Yes	No	No	No	No	Yes	No	No	Yes	No	No	Yes	Yes	Yes	I don’t know	I don’t know	0	3	No
S_260	23	< 25 years	Female	Lebanese	Lebanese	Islam	No	Yes	Rural	Self employed	Yes	Yes	University		Fifth year or more	Single	High socioeconomic status	Not related at all	No	No	No	Yes	Yes	Yes			Yes				Yes	No	No	No	No	Yes	No	No	No	No	Yes	Yes	Yes	Yes	Yes	Yes	0	3	No
S_261	24	< 25 years	Female	Lebanese	Lebanese	Islam	No	Yes	Urban	Employee	Yes	No	University			Single	Middle socioeconomic status	Not related at all	Yes	No	No	Yes	Yes	Yes		Yes	Yes	Yes			Yes	Yes	No	No	No	Yes	No	No	No	No	No	Yes	Yes	Yes	I don’t know	No	0	3	Yes
S_262	24	< 25 years	Female	Lebanese	Lebanese	Islam	No	Yes	Rural	Employee	Yes	No	University			Single	Middle socioeconomic status	Not related at all	I don’t know	No	No	Yes	Yes	Yes		Yes		Yes			Yes	Yes	No	No	No	Yes	Yes	No	No	No	No	Yes	Yes	Yes	I don’t know	No	0	Yes	Yes
S_263	21	< 25 years	Female	Lebanese	Lebanese	Islam	No	Yes	Rural	Unemployed	No	No	University		Fourth year	Single	Middle socioeconomic status	Second cousins (the couple's parents are cousins)	Yes	No	No	Yes	Yes	Yes		Yes	Yes				Yes	Yes	Yes	No	No	Yes	Yes	Yes	No	No	Yes	Yes	Yes	Yes	No	No	0	3	No
S_264	29	≥ 25 years	Male	Lebanese	Lebanese	Islam	No	Yes	Rural	Employee	Yes	Yes	University		Fifth year or more	Single	Middle socioeconomic status	Second cousins (the couple's parents are cousins)	No	No	No	No	Yes	Yes			Yes		Yes		Yes	No	No	No	No	Yes	No	No	No	No	Yes	Yes	Yes	Yes	No	I don’t know	0	I don’t know	Yes
S_265	20	< 25 years	Female	Lebanese	Lebanese	Islam	No	Yes	Rural	Unemployed	No	No	University		First year	Single	Middle socioeconomic status	Second cousins (the couple's parents are cousins)	Yes	No	No	Yes	Yes	Yes				Yes			Yes	Yes	No	No	Yes	No	Yes	No	No	No	No	Yes	Yes	Yes	No	No	0	3	Yes
S_266	20	< 25 years	Female	Lebanese	Lebanese	Islam	No	Yes	Rural	Unemployed	No	No	University		Third year	Single	Middle socioeconomic status	Not related at all	Yes	No	No	Yes	Yes	Yes			Yes	Yes			Yes	Yes	No	No	Yes	Yes	No	No	No	No	No	Yes	Yes	Yes	No	No	0	3	Yes
S_267	22	< 25 years	Female	Lebanese	Lebanese	Islam	No	Yes	Urban	Unemployed	No	No	University		Fifth year or more	Single	Middle socioeconomic status	Second cousins (the couple's parents are cousins)	I don’t know	No	No	Yes	Yes	Yes	Yes	Yes	Yes	Yes			Yes	Yes	No	No	No	Yes	No	No	No	No	No	Yes	Yes	Yes	I don’t know	I don’t know	0	3	Yes
S_268	24	< 25 years	Male	Lebanese	Lebanese	Drouz	No	No	Urban	Employee	Yes	No	University			Single	Middle socioeconomic status	Not related at all	No	No	No	Yes	Yes	Yes	Yes		Yes	Yes			Yes	Yes	No	No	Yes	No	Yes	No	No	No	No	Yes	Yes	Yes	No	No	0	3	Yes
S_269	24	< 25 years	Female	Lebanese	Lebanese	Christianity	Yes	No	Rural	Employee	Yes	Yes	University			Single	Middle socioeconomic status	Not related at all	I don’t know	No	No	Yes	Yes	Yes		Yes	Yes				Yes	Yes	No	No	No	Yes	No	No	No	No	No	Yes	Yes	Yes	No	I don’t know	0	3	Yes
S_270	19	< 25 years	Male	Lebanese	Lebanese	Islam	No	Yes	Urban	Unemployed	No	No	University		Second year	Single	Middle socioeconomic status	First cousins (the couple's parents are brother and sisters)	Yes	No	No	Yes	Yes	Yes	Yes			Yes	Yes		Yes	No	No	No	Yes	Yes	No	No	No	No	Yes	Yes	No	Yes	I don’t know	No	0	3	Yes
S_271	23	< 25 years	Male	Lebanese	Lebanese	Islam	No	Yes	Rural	Unemployed	No	No	University		Fifth year or more	Single	High socioeconomic status	Not related at all	Yes	No	No	Yes	Yes	Yes			Yes				Yes	No	No	No	Yes	Yes	No	No	No	No	Yes	Yes	Yes	No	Yes	No	0	3	Yes
S_272	21	< 25 years	Female	Lebanese	Lebanese	Islam	No	Yes	Rural	Self employed	Yes	No	University		Fourth year	Single	Middle socioeconomic status	Not related at all	No	No	No	Yes	Yes	Yes			Yes	Yes			Yes	Yes	Yes	No	Yes	Yes	Yes	No	No	No	Yes	Yes	Yes	Yes	Yes	I don’t know	0	3	Yes
S_273	25	≥ 25 years	Female	Lebanese	Lebanese	Islam	No	Yes	Rural	Employee	Yes	Yes	University		Fifth year or more	Single	High socioeconomic status	First cousins (the couple's parents are brother and sisters)	Yes	No	No	Yes	Yes	Yes	Yes		Yes	Yes	Yes		Yes	Yes	No	No	Yes	Yes	No	No	No	No	Yes	Yes	Yes	Yes	Yes	Yes	0	3	Yes
S_274	34	≥ 25 years	Female	Lebanese	Lebanese	Islam	No	Yes	Rural	Employee	Yes	Yes	University		Fifth year or more	Single	Middle socioeconomic status	Not related at all	No	No	No	Yes	Yes	Yes				Yes			No	Yes	No	No	Yes	Yes	No	No	No	No	No	Yes	Yes	Yes	I don’t know	I don’t know	0	3	No
S_275	24	< 25 years	Male	Lebanese	Lebanese	Islam	No	Yes	Urban	Self employed	Yes	No	University		Fifth year or more	Single	Middle socioeconomic status	Not related at all	No	No	No	Yes	Yes	Yes			Yes		Yes		Yes	Yes	No	No	No	No	No	No	No	Yes	No	Yes	Yes	Yes	No	I don’t know	0	3	Yes
S_276	21	< 25 years	Female	Lebanese	Lebanese	Islam	No	Yes	Urban	Self employed	Yes	No	University		Fourth year	Single	Low socioeconomic status	Not related at all	I don’t know	No	No	Yes	Yes	Yes			Yes	Yes			Yes	Yes	No	No	No	No	No	No	No	Yes	No	Yes	Yes	Yes	Yes	Yes	0	3	No
S_277	23	< 25 years	Male	Lebanese	Lebanese	Islam	No	Yes	Rural	Unemployed	No	No	University		Fifth year or more	Single	Middle socioeconomic status	More distant relation	No	No	No	Yes	Yes	Yes			Yes				Yes	Yes	No	No	No	No	No	No	No	Yes	No	Yes	Yes	No	Yes	No	0	3	No
S_278	21	< 25 years	Female	Lebanese	Lebanese	Islam	No	Yes	Rural	Unemployed	No	No	University		Fourth year	Single	Middle socioeconomic status	Not related at all	Yes	No	No	Yes	Yes	Yes			Yes	Yes			Yes	Yes	No	No	No	No	No	No	No	Yes	No	Yes	Yes	Yes	No	No	0	3	Yes
S_279	21	< 25 years	Female	Lebanese	Lebanese	Drouz	No	No	Urban	Unemployed	No	No	University		Fourth year	Single	Low socioeconomic status	Not related at all	Yes	Yes	No	Yes	No	Yes		Yes					No	No	No	Yes	No	No	No	No	No	Yes	No	Yes	No	No	No	No	0	3	Yes
S_280	24	< 25 years	Female	Lebanese	Lebanese	Islam	No	Yes	Urban	Unemployed	No	No	University		Fifth year or more	Single	Middle socioeconomic status	Not related at all	No	No	No	Yes	Yes	Yes			Yes	Yes	Yes		Yes	Yes	No	No	Yes	Yes	Yes	Yes	No	No	No	Yes	Yes	Yes	Yes	No	0	3	Yes
S_281	20	< 25 years	Female	Lebanese	Lebanese	Islam	No	Yes	Rural	Unemployed	No	No	University		Second year	Single	Middle socioeconomic status	Second cousins (the couple's parents are cousins)	No	No	No	Yes	Yes	Yes				Yes			Yes	Yes	Yes	No	Yes	Yes	Yes	Yes	Yes	No	Yes	Yes	Yes	Yes	I don’t know	I don’t know	0	3	No
S_282	23	< 25 years	Female	Lebanese	Lebanese	Islam	No	Yes	Rural	Employee	Yes	No	University			Single	Middle socioeconomic status	Not related at all	No	No	No	No	Yes	Yes			Yes	Yes	Yes		Yes	No	No	No	No	No	No	No	No	Yes	No	Yes	Yes	Yes	I don’t know	I don’t know	0	3	Yes
S_283	27	≥ 25 years	Female	Lebanese	Lebanese	Islam	No	Yes	Rural	Unemployed	No	No	University			Engaged	Middle socioeconomic status	First cousins (the couple's parents are brother and sisters)	I don’t know	No	No	Yes	Yes	Yes			Yes				Yes	Yes	No	No	No	No	No	No	No	Yes	No	Yes	Yes	Yes	No	Yes	0	3	No
S_284	18	< 25 years	Male	Lebanese	Lebanese	Islam	No	Yes	Rural	Unemployed	No	No	University		First year	Single	Middle socioeconomic status	Not related at all	Yes	Yes	No	Yes	Yes	Yes		Yes	Yes				Yes	Yes	No	No	No	No	No	No	No	Yes	No	Yes	Yes	Yes	Yes	No	0	3	No
S_285	24	< 25 years	Female	Lebanese	Lebanese	Islam	No	Yes	Rural	Employee	Yes	Yes	University			Single	High socioeconomic status	Not related at all	Yes	No	No	Yes	Yes	Yes		Yes	Yes	Yes			Yes	No	No	No	Yes	Yes	No	No	No	No	No	Yes	Yes	No	No	No	0	3	No
S_286	19	< 25 years	Female	Lebanese	Lebanese	Islam	No	Yes	Rural	Self employed	Yes	No	University		Second year	Single	Low socioeconomic status	Not related at all	Yes	No	No	Yes	Yes	Yes		Yes					No	No	No	Yes	No	Yes	Yes	No	No	No	No	Yes	Yes	No	I don’t know	No	0	Yes	Yes
S_287	27	≥ 25 years	Female	Lebanese	Lebanese	Islam	No	Yes	Rural	Self employed	Yes	Yes	University			Single	Middle socioeconomic status	Second cousins (the couple's parents are cousins)	No	No	No	Yes	Yes	Yes		Yes	Yes	Yes			Yes	Yes	No	No	Yes	Yes	Yes	No	No	No	Yes	Yes	Yes	Yes	No	No	0	3	Yes
S_288	21	< 25 years	Female	Lebanese	Lebanese	Islam	No	Yes	Urban	Unemployed	No	No	University		Fourth year	Single	High socioeconomic status	First cousins (the couple's parents are brother and sisters)	I don’t know	No	No	Yes	Yes	Yes			Yes	Yes			Yes	No	No	Yes	No	No	No	No	No	Yes	No	Yes	Yes	No	I don’t know	I don’t know	0	3	Yes
S_289	21	< 25 years	Female	Lebanese	Lebanese	Islam	No	Yes	Rural	Unemployed	No	No	University		Fourth year	Single	Middle socioeconomic status	Not related at all	No	No	No	Yes	Yes	Yes		Yes	Yes	Yes			Yes	No	No	No	No	No	No	No	No	Yes	No	Yes	Yes	Yes	No	No	0	3	No
S_290	18	< 25 years	Female	Lebanese	Lebanese	Christianity	Yes	No	Urban	Unemployed	No	No	Secondary school		First year	Single	Middle socioeconomic status	Not related at all	No	No	No	Yes	Yes	Yes		Yes					Yes	Yes	No	No	No	No	No	No	No	Yes	No	Yes	Yes	Yes	Yes	No	0	3	No
S_291	22	< 25 years	Female	Lebanese	Lebanese	Islam	No	Yes	Rural	Unemployed	No	No	University			Single	Middle socioeconomic status	Not related at all	No	No	No	Yes	Yes	Yes		Yes	Yes	Yes			Yes	Yes	No	No	Yes	Yes	No	No	Yes	No	No	Yes	Yes	Yes	No	No	0	3	Yes
S_292	21	< 25 years	Female	Lebanese	Lebanese	Christianity	Yes	No	Urban	Employee	Yes	Yes	University		Fourth year	Single	Low socioeconomic status	Not related at all	Yes	Yes	No	Yes	Yes	Yes			Yes				Yes	Yes	No	No	Yes	Yes	Yes	No	No	No	Yes	Yes	No	Yes	Yes	No	0	3	Yes
S_293	25	≥ 25 years	Female	Lebanese	Lebanese	Islam	No	Yes	Urban	Self employed	Yes	No	University		Fifth year or more	Engaged	Middle socioeconomic status	Not related at all	No	No	Yes	Yes	Yes	Yes				Yes	Yes		Yes	Yes	No	No	Yes	Yes	Yes	No	No	No	Yes	Yes	Yes	Yes	Yes	No	0	3	Yes
S_294	19	< 25 years	Female	Lebanese	Lebanese	Islam	No	Yes	Urban	Unemployed	No	No	University		Second year	Single	Middle socioeconomic status	Second cousins (the couple's parents are cousins)	Yes	Yes	No	Yes	Yes	Yes		Yes	Yes				Yes	Yes	No	No	No	No	No	No	No	Yes	Yes	Yes	Yes	Yes	No	No	0	3	No
S_295	23	< 25 years	Male	Lebanese	Lebanese	Islam	No	Yes	Rural	Unemployed	No	No	University		Fifth year or more	Single	Middle socioeconomic status	Second cousins (the couple's parents are cousins)	No	No	No	Yes	Yes	Yes	Yes		Yes	Yes	Yes		Yes	Yes	No	No	Yes	Yes	Yes	No	No	No	Yes	Yes	Yes	Yes	No	I don’t know	0	3	Yes
S_296	22	< 25 years	Female	Palestinian	Other	Islam	No	Yes	Rural	Employee	Yes	No	University			Single	Middle socioeconomic status	Not related at all	Yes	No	No	Yes	Yes	Yes	Yes	Yes	Yes	Yes	Yes		Yes	Yes	No	No	Yes	Yes	No	No	No	No	No	Yes	Yes	No	No	No	0	3	Yes
S_297	20	< 25 years	Female	Lebanese	Lebanese	Islam	No	Yes	Urban	Unemployed	No	No	University		Third year	Single	Middle socioeconomic status	Not related at all	Yes	No	No	No	No	Yes		Yes					No	No	No	Yes	No	No	No	No	No	Yes	No	Yes	Yes	Yes	No	I don’t know	0	3	No
S_298	20	< 25 years	Female	Lebanese	Lebanese	Islam	No	Yes	Rural	Unemployed	No	No	University		Third year	Single	Middle socioeconomic status	Not related at all	No	No	No	Yes	Yes	Yes		Yes					Yes	Yes	No	No	Yes	No	No	No	No	No	No	Yes	Yes	Yes	Yes	No	0	3	No
S_299	23	< 25 years	Female	Lebanese	Lebanese	Islam	No	Yes	Urban	Employee	Yes	No	University		Fifth year or more	Single	High socioeconomic status	Not related at all	No	No	No	Yes	Yes	Yes			Yes				No	Yes	No	No	No	No	No	No	No	Yes	No	Yes	Yes	Yes	I don’t know	No	0	3	No
S_300	24	< 25 years	Female	Lebanese	Lebanese	Islam	No	Yes	Urban	Self employed	Yes	No	University			Single	Low socioeconomic status	Not related at all	No	No	No	Yes	Yes	Yes			Yes				Yes	Yes	No	No	No	Yes	No	No	No	Yes	No	Yes	Yes	Yes	I don’t know	No	0	3	Yes
S_301	24	< 25 years	Female	Lebanese	Lebanese	Islam	No	Yes	Urban	Employee	Yes	No	University		Fifth year or more	Single	Middle socioeconomic status	Second cousins (the couple's parents are cousins)	Yes	No	No	Yes	Yes	Yes	Yes						Yes	Yes	No	No	No	No	No	No	No	Yes	No	Yes	No	No	I don’t know	No	0	3	No
S_302	24	< 25 years	Female	Lebanese	Lebanese	Islam	No	Yes	Urban	Unemployed	No	No	University		Fifth year or more	Engaged	High socioeconomic status	Second cousins (the couple's parents are cousins)	No	No	No	No	No	Yes					Yes		Yes	Yes	No	No	No	No	No	No	No	Yes	No	Yes	Yes	Yes	I don’t know	I don’t know	Pre-joining a college	3	No
S_303	23	< 25 years	Female	Lebanese	Lebanese	Islam	No	Yes	Rural	Employee	Yes	No	University			Single	Middle socioeconomic status	Not related at all	I don’t know	No	No	Yes	Yes	Yes					Yes		Yes	Yes	No	No	Yes	Yes	No	No	No	No	Yes	Yes	Yes	Yes	Yes	I don’t know	0	3	Yes
S_304	24	< 25 years	Female	Lebanese	Lebanese	Islam	No	Yes	Urban	Employee	Yes	No	University		Fourth year	Engaged	Middle socioeconomic status	Not related at all	No	No	No	Yes	Yes	Yes	Yes	Yes	Yes	Yes	Yes	Yes	Yes	No	No	No	Yes	Yes	Yes	No	No	No	No	Yes	Yes	Yes	I don’t know	I don’t know	0	3	Yes
S_305	25	≥ 25 years	Female	Lebanese	Lebanese	Islam	No	Yes	Rural	Employee	Yes	Yes	University		Fifth year or more	Engaged	Middle socioeconomic status	Not related at all	No	No	No	Yes	Yes	Yes			Yes	Yes	Yes		Yes	Yes	No	No	Yes	Yes	No	No	No	No	Yes	Yes	Yes	Yes	No	No	0	3	Yes
S_306	23	< 25 years	Female	Lebanese	Lebanese	Islam	No	Yes	Urban	Unemployed	No	No	University		Fifth year or more	Single	Middle socioeconomic status	Second cousins (the couple's parents are cousins)	Yes	Yes	No	Yes	Yes	Yes				Yes			Yes	Yes	No	No	No	Yes	No	No	No	No	No	Yes	Yes	Yes	I don’t know	I don’t know	0	3	Yes
S_307	25	≥ 25 years	Male	Lebanese	Lebanese	Islam	No	Yes	Urban	Self employed	Yes	No	Secondary school			Engaged	Low socioeconomic status	Not related at all	No	No	No	Yes	Yes	Yes				Yes			Yes	No	No	No	No	No	No	No	No	Yes	No	Yes	Yes	Yes	I don’t know	I don’t know	0	3	Yes
S_308	24	< 25 years	Female	Lebanese	Lebanese	Islam	No	Yes	Urban	Unemployed	No	No	University		Third year	Single	Low socioeconomic status	First cousins (the couple's parents are brother and sisters)	No	No	No	Yes	Yes	Yes		Yes	Yes	Yes	Yes		Yes	Yes	No	No	No	Yes	No	No	No	No	Yes	Yes	Yes	Yes	No	No	0	3	Yes
S_309	23	< 25 years	Female	Lebanese	Lebanese	Christianity	Yes	No	Rural	Employee	Yes	Yes	University		Fifth year or more	Single	Low socioeconomic status	Not related at all	No	No	No	Yes	No	Yes		Yes					Yes	Yes	No	No	No	No	No	No	No	Yes	No	Yes	Yes	Yes	No	No	0	3	Yes
S_310	26	≥ 25 years	Female	Lebanese	Lebanese	Islam	No	Yes	Rural	Self employed	Yes	No	University			Single	Middle socioeconomic status	Not related at all	No	No	No	Yes	Yes	Yes		Yes		Yes			Yes	Yes	No	No	No	Yes	No	No	No	No	Yes	Yes	Yes	Yes	I don’t know	No	0	3	No
S_311	30	≥ 25 years	Male	Lebanese	Lebanese	Islam	No	Yes	Rural	Employee	Yes	No	University		Third year	Single	Low socioeconomic status	More distant relation	Yes	No	No	No	No	Yes				Yes			Yes	Yes	No	No	Yes	Yes	Yes	No	No	No	No	Yes	Yes	Yes	No	No	0	3	Yes
S_312	21	< 25 years	Female	Lebanese	Lebanese	Islam	No	Yes	Urban	Unemployed	No	No	University		Fourth year	Single	Middle socioeconomic status	Second cousins (the couple's parents are cousins)	Yes	No	No	Yes	Yes	Yes		Yes					Yes	Yes	No	No	No	No	No	No	Yes	No	No	Yes	Yes	Yes	No	No	0	3	No
S_313	24	< 25 years	Female	Lebanese	Lebanese	Islam	No	Yes	Urban	Employee	Yes	No	University		Fifth year or more	Engaged	Middle socioeconomic status	More distant relation	I don’t know	No	No	Yes	Yes	Yes					Yes		Yes	No	No	No	No	No	No	No	No	Yes	Yes	Yes	Yes	Yes	Yes	No	0	3	No
S_314	19	< 25 years	Female	Lebanese	Lebanese	Islam	No	Yes	Urban	Unemployed	No	No	University		First year	Single	Middle socioeconomic status	Not related at all	Yes	Yes	No	Yes	Yes	Yes		Yes		Yes			Yes	No	No	No	No	No	No	No	No	Yes	No	Yes	Yes	No	I don’t know	I don’t know	0	3	Yes
S_315	26	≥ 25 years	Male	Lebanese	Lebanese	Islam	No	Yes	Urban	Unemployed	No	No	University		Fifth year or more	Single	Low socioeconomic status	First cousins (the couple's parents are brother and sisters)	No	No	No	Yes	No	Yes						Yes	Yes	No	No	No	No	No	No	No	No	Yes	No	No	Yes	Yes	I don’t know	I don’t know	Pre-joining a college	3	No
S_316	27	≥ 25 years	Female	Lebanese	Lebanese	Islam	No	Yes	Rural	Employee	Yes	Yes	University			Single	Middle socioeconomic status	Not related at all	Yes	No	No	Yes	Yes	Yes			Yes				Yes	Yes	No	No	Yes	Yes	Yes	No	No	No	Yes	Yes	Yes	Yes	I don’t know	No	0	3	Yes
S_317	25	≥ 25 years	Female	Lebanese	Lebanese	Islam	No	Yes	Rural	Employee	Yes	No	University		Fifth year or more	Engaged	Middle socioeconomic status	Not related at all	No	No	No	Yes	Yes	Yes	Yes						Yes	Yes	No	No	No	No	No	No	No	Yes	No	Yes	Yes	Yes	Yes	No	0	3	Yes
S_318	20	< 25 years	Male	Lebanese	Lebanese	Islam	No	Yes	Rural	Unemployed	No	No	University		Second year	Single	High socioeconomic status	Not related at all	No	No	No	Yes	Yes	Yes		Yes					No	Yes	No	No	No	No	No	No	No	Yes	No	Yes	No	Yes	Yes	No	0	3	No
S_319	19	< 25 years	Male	Lebanese	Lebanese	Islam	No	Yes	Rural	Employee	Yes	No	University		Second year	Single	Low socioeconomic status	Not related at all	Yes	No	No	Yes	Yes	Yes			Yes				Yes	No	No	No	No	No	No	No	No	Yes	Yes	Yes	Yes	Yes	No	No	0	3	No
S_320	24	< 25 years	Female	Lebanese	Lebanese	Christianity	Yes	No	Rural	Employee	Yes	No	University			Single	Middle socioeconomic status	Not related at all	No	No	No	Yes	Yes	Yes			Yes		Yes		No	Yes	No	No	Yes	Yes	Yes	No	No	No	Yes	Yes	Yes	Yes	I don’t know	No	0	3	No
S_321	24	< 25 years	Female	Lebanese	Lebanese	Islam	No	Yes	Rural	Employee	Yes	Yes	University		Fifth year or more	Single	Middle socioeconomic status	Not related at all	No	No	No	Yes	Yes	Yes			Yes				Yes	No	No	No	Yes	Yes	Yes	No	No	No	No	Yes	Yes	No	No	No	0	3	Yes
S_322	23	< 25 years	Male	Lebanese	Lebanese	Islam	No	Yes	Rural	Employee	Yes	Yes	University			Single	Middle socioeconomic status	Not related at all	I don’t know	No	No	Yes	Yes	Yes		Yes	Yes				Yes	Yes	No	No	Yes	Yes	No	No	No	No	No	Yes	Yes	Yes	No	No	0	3	No
S_323	37	≥ 25 years	Female	Lebanese	Lebanese	Islam	No	Yes	Urban	Employee	Yes	No	University			Single	High socioeconomic status	Not related at all	No	No	No	Yes	No	Yes			Yes				Yes	No	No	No	No	No	No	No	No	Yes	No	Yes	Yes	Yes	No	Yes	0	3	Yes
S_324	24	< 25 years	Female	Palestinian	Other	Islam	No	Yes	Rural	Unemployed	No	No	University		Fifth year or more	Single	Low socioeconomic status	Second cousins (the couple's parents are cousins)	No	No	No	No	No	Yes		Yes					Yes	Yes	No	No	No	No	No	No	No	Yes	No	Yes	Yes	Yes	No	No	0	3	No
S_325	23	< 25 years	Female	Lebanese	Lebanese	Islam	No	Yes	Rural	Self employed	Yes	No	University		Fourth year	Single	Low socioeconomic status	Second cousins (the couple's parents are cousins)	No	No	No	Yes	Yes	Yes		Yes		Yes			Yes	Yes	No	No	No	No	No	No	No	Yes	No	Yes	Yes	Yes	I don’t know	No	0	3	Yes
S_326	20	< 25 years	Female	Lebanese	Lebanese	Islam	No	Yes	Rural	Unemployed	No	No	University		Third year	Engaged	Middle socioeconomic status	Not related at all	I don’t know	No	No	Yes	Yes	Yes		Yes	Yes	Yes			Yes	Yes	No	No	Yes	Yes	Yes	No	No	No	Yes	Yes	Yes	Yes	No	No	0	3	Yes
S_327	30	≥ 25 years	Female	Lebanese	Lebanese	Islam	No	Yes	Rural	Unemployed	No	No	University			Engaged	High socioeconomic status	Not related at all	No	No	No	Yes	Yes	Yes			Yes				Yes	Yes	No	No	Yes	Yes	No	No	No	No	Yes	Yes	Yes	Yes	Yes	No	0	3	No
S_328	24	< 25 years	Female	Lebanese	Lebanese	Islam	No	Yes	Rural	Unemployed	No	No	University		Fifth year or more	Single	Middle socioeconomic status	Not related at all	No	No	No	Yes	Yes	Yes			Yes				Yes	Yes	No	No	Yes	Yes	No	No	No	No	Yes	Yes	Yes	Yes	No	No	0	3	Yes
S_329	22	< 25 years	Female	Lebanese	Lebanese	Islam	No	Yes	Rural	Unemployed	No	No	University		Third year	Single	Middle socioeconomic status	Not related at all	I don’t know	No	No	Yes	Yes	Yes			Yes				Yes	No	No	No	Yes	Yes	Yes	Yes	Yes	No	No	Yes	Yes	Yes	I don’t know	No	0	3	No
S_330	21	< 25 years	Female	Lebanese	Lebanese	Islam	No	Yes	Urban	Unemployed	No	No	University		Third year	Single	High socioeconomic status	More distant relation	No	No	No	Yes	Yes	Yes			Yes				Yes	No	No	No	No	Yes	No	No	No	No	Yes	Yes	Yes	Yes	I don’t know	Yes	0	3	No
S_331	20	< 25 years	Female	Syrian	Other	Islam	No	Yes	Rural	Unemployed	No	No	University		Third year	Single	Middle socioeconomic status	Not related at all	No	No	No	Yes	Yes	Yes			Yes				Yes	Yes	No	No	Yes	Yes	No	No	No	No	No	Yes	Yes	Yes	I don’t know	I don’t know	0	3	Yes
S_332	23	< 25 years	Female	Lebanese	Lebanese	Islam	No	Yes	Rural	Unemployed	No	No	University			Single	Middle socioeconomic status	Not related at all	No	No	No	Yes	Yes	Yes	Yes	Yes	Yes	Yes			Yes	Yes	No	No	Yes	Yes	Yes	No	No	No	Yes	Yes	Yes	Yes	Yes	No	0	3	Yes
S_333	25	≥ 25 years	Male	Lebanese	Lebanese	Islam	No	Yes	Rural	Employee	Yes	No	University			Engaged	Middle socioeconomic status	Not related at all	No	No	No	Yes	No	Yes				Yes			Yes	No	No	No	No	No	No	No	No	Yes	No	Yes	Yes	Yes	No	Yes	0	3	No
S_334	25	≥ 25 years	Female	Palestinian	Other	Islam	No	Yes	Rural	Unemployed	No	No	University			Single	Middle socioeconomic status	Not related at all	No	No	No	Yes	Yes	Yes			Yes				Yes	Yes	No	No	Yes	Yes	No	No	No	No	Yes	Yes	Yes	Yes	No	No	0	3	Yes
S_335	25	≥ 25 years	Female	Lebanese	Lebanese	Islam	No	Yes	Rural	Employee	Yes	No	University		Fourth year	Engaged	Middle socioeconomic status	Not related at all	No	Yes	No	No	No	Yes				Yes			No	Yes	No	No	No	No	No	No	No	Yes	No	Yes	Yes	Yes	No	Yes	In high school	3	No
S_336	25	≥ 25 years	Female	Lebanese	Lebanese	Islam	No	Yes	Rural	Unemployed	No	No	University		Fifth year or more	Engaged	High socioeconomic status	First cousins (the couple's parents are brother and sisters)	No	No	No	Yes	Yes	Yes		Yes					Yes	No	No	No	No	Yes	No	No	No	No	Yes	Yes	Yes	Yes	No	Yes	0	3	No
S_337	20	< 25 years	Female	Syrian	Other	Islam	No	Yes	Urban	Unemployed	No	No	Secondary school			Single	Middle socioeconomic status	Second cousins (the couple's parents are cousins)	I don’t know	No	No	Yes	No	Yes				Yes			Yes	Yes	No	No	Yes	Yes	No	No	No	No	No	Yes	Yes	Yes	I don’t know	I don’t know	0	3	No
S_338	22	< 25 years	Female	Palestinian	Other	Islam	No	Yes	Rural	Unemployed	No	No	University			Single	Middle socioeconomic status	Not related at all	Yes	No	No	Yes	Yes	Yes			Yes				No	Yes	No	No	Yes	Yes	Yes	No	No	No	Yes	Yes	Yes	Yes	Yes	No	0	3	Yes
S_339	20	< 25 years	Female	Palestinian	Other	Islam	No	Yes	Rural	Unemployed	No	No	University		Third year	Single	Middle socioeconomic status	Not related at all	No	No	No	Yes	Yes	Yes		Yes		Yes			Yes	Yes	No	No	No	No	No	No	No	Yes	No	Yes	Yes	Yes	No	No	0	3	No
S_340	20	< 25 years	Female	Lebanese	Lebanese	Islam	No	Yes	Rural	Unemployed	No	No	University		Third year	Single	High socioeconomic status	Second cousins (the couple's parents are cousins)	I don’t know	No	No	Yes	Yes	Yes	Yes	Yes	Yes	Yes	Yes		Yes	Yes	No	No	Yes	Yes	No	No	No	No	Yes	Yes	Yes	Yes	No	No	0	3	Yes
S_341	19	< 25 years	Female	Lebanese	Lebanese	Islam	No	Yes	Rural	Unemployed	No	No	University		Second year	Single	Middle socioeconomic status	Not related at all	I don’t know	No	No	Yes	Yes	Yes	Yes	Yes		Yes			Yes	Yes	No	No	Yes	Yes	Yes	No	No	No	No	Yes	Yes	Yes	No	Yes	0	3	Yes
S_342	20	< 25 years	Female	Lebanese	Lebanese	Islam	No	Yes	Rural	Unemployed	No	No	University		Third year	Single	Low socioeconomic status	Not related at all	I don’t know	No	No	Yes	Yes	Yes			Yes				No	Yes	No	No	Yes	Yes	No	No	No	No	No	Yes	Yes	Yes	No	No	0	3	Yes
S_343	20	< 25 years	Female	Lebanese	Lebanese	Islam	No	Yes	Rural	Unemployed	No	No	University		Third year	Single	Middle socioeconomic status	Not related at all	Yes	No	No	Yes	Yes	Yes	Yes			Yes			No	Yes	No	No	Yes	Yes	No	No	No	No	No	Yes	No	Yes	I don’t know	I don’t know	0	3	No
S_344	19	< 25 years	Female	Lebanese	Lebanese	Islam	No	Yes	Rural	Unemployed	No	No	University		Second year	Single	High socioeconomic status	Not related at all	I don’t know	No	No	Yes	No	Yes				Yes			No	No	No	Yes	No	No	No	No	No	Yes	No	Yes	Yes	Yes	I don’t know	No	Pre-joining a college	3	Yes
S_345	28	≥ 25 years	Female	Lebanese	Lebanese	Islam	No	Yes	Rural	Employee	Yes	Yes	University			Single	Middle socioeconomic status	Not related at all	No	No	No	Yes	Yes	Yes			Yes				Yes	Yes	Yes	No	Yes	Yes	Yes	No	No	No	Yes	Yes	Yes	Yes	Yes	Yes	0	3	No
S_346	21	< 25 years	Female	Lebanese	Lebanese	Islam	No	Yes	Rural	Self employed	Yes	No	University		Third year	Single	High socioeconomic status	Not related at all	Yes	No	No	Yes	Yes	Yes	Yes						No	Yes	No	Yes	No	No	No	No	No	Yes	No	Yes	Yes	Yes	I don’t know	I don’t know	0	3	Yes
S_347	20	< 25 years	Female	Lebanese	Lebanese	Islam	No	Yes	Rural	Unemployed	No	No	University		Third year	Single	Middle socioeconomic status	Not related at all	Yes	No	No	Yes	No	Yes		Yes					Yes	Yes	No	No	No	No	No	No	No	Yes	No	Yes	Yes	Yes	I don’t know	I don’t know	0	3	No
S_348	21	< 25 years	Female	Palestinian	Other	Islam	No	Yes	Rural	Unemployed	No	No	University		Third year	Single	Middle socioeconomic status	Not related at all	No	No	No	Yes	Yes	Yes			Yes				Yes	Yes	No	No	Yes	Yes	No	No	No	No	Yes	Yes	Yes	Yes	I don’t know	No	0	3	Yes
S_349	22	< 25 years	Male	Syrian	Other	Islam	No	Yes	Urban	Self employed	Yes	No	University		Third year	Single	Middle socioeconomic status	Not related at all	Yes	No	No	Yes	Yes	Yes			Yes				No	Yes	No	No	No	Yes	No	No	No	No	Yes	Yes	Yes	Yes	Yes	No	0	3	No
S_350	30	≥ 25 years	Male	Lebanese	Lebanese	Islam	No	Yes	Urban	Employee	Yes	No	University			Single	Middle socioeconomic status	Second cousins (the couple's parents are cousins)	No	No	No	Yes	Yes	Yes	Yes	Yes		Yes			Yes	No	No	No	Yes	Yes	No	No	Yes	No	No	Yes	Yes	Yes	I don’t know	I don’t know	0	3	Yes
S_351	21	< 25 years	Female	Palestinian	Other	Islam	No	Yes	Rural	Employee	Yes	Yes	University		Third year	Single	Middle socioeconomic status	Not related at all	No	No	No	Yes	Yes	Yes	Yes	Yes	Yes	Yes	Yes	Yes	Yes	Yes	No	No	Yes	Yes	Yes	No	No	No	Yes	Yes	Yes	Yes	Yes	Yes	0	3	Yes
S_352	27	≥ 25 years	Female	Lebanese	Lebanese	Islam	No	Yes	Rural	Employee	Yes	No	University			Single	High socioeconomic status	Not related at all	Yes	No	No	Yes	Yes	Yes		Yes					Yes	Yes	No	No	No	Yes	Yes	Yes	Yes	No	No	Yes	Yes	Yes	No	I don’t know	0	3	No
S_353	34	≥ 25 years	Male	Lebanese	Lebanese	Islam	No	Yes	Rural	Self employed	Yes	No	Secondary school		Fifth year or more	Single	Middle socioeconomic status	Second cousins (the couple's parents are cousins)	Yes	No	No	Yes	Yes	Yes				Yes			Yes	No	No	No	No	Yes	No	Yes	No	No	No	Yes	Yes	Yes	Yes	Yes	In high school	3	No
S_354	25	≥ 25 years	Male	Lebanese	Lebanese	Islam	No	Yes	Rural	Employee	Yes	No	University			Single	High socioeconomic status	Not related at all	No	No	No	Yes	No	Yes				Yes			Yes	Yes	No	Yes	No	No	No	No	No	Yes	No	Yes	Yes	Yes	I don’t know	I don’t know	Pre-joining a college	3	Yes
S_355	32	≥ 25 years	Male	Lebanese	Lebanese	Islam	No	Yes	Urban	Self employed	Yes	No	University			Single	High socioeconomic status	Second cousins (the couple's parents are cousins)	I don’t know	No	No	Yes	No	Yes	Yes			Yes			Yes	No	Yes	No	Yes	Yes	Yes	No	No	No	No	Yes	Yes	No	I don’t know	No	0	3	No
S_356	31	≥ 25 years	Male	Lebanese	Lebanese	Islam	No	Yes	Rural	Self employed	Yes	No	University		Fifth year or more	Single	Middle socioeconomic status	Not related at all	No	No	No	Yes	Yes	Yes		Yes					Yes	No	No	No	Yes	No	No	No	No	No	Yes	Yes	No	No	No	I don’t know	0	3	No
S_357	32	≥ 25 years	Female	Lebanese	Lebanese	Islam	No	Yes	Rural	Employee	Yes	No	University			Single	Middle socioeconomic status	Not related at all	Yes	No	No	Yes	Yes	Yes				Yes			Yes	No	No	No	No	Yes	No	No	No	No	Yes	Yes	No	No	Yes	No	0	3	Yes
S_358	29	≥ 25 years	Male	Lebanese	Lebanese	Christianity	Yes	No	Rural	Employee	Yes	No	Secondary school		Fifth year or more	Engaged	Low socioeconomic status	Not related at all	No	No	No	Yes	No	Yes				Yes			Yes	No	No	No	No	No	No	No	No	Yes	No	Yes	Yes	Yes	I don’t know	I don’t know	0	3	No
S_359	37	≥ 25 years	Female	Lebanese	Lebanese	Islam	No	Yes	Rural	Employee	Yes	No	University			Single	Middle socioeconomic status	Not related at all	No	No	No	Yes	Yes	Yes		Yes					Yes	Yes	No	No	No	Yes	No	No	No	No	No	Yes	Yes	Yes	Yes	No	0	3	Yes
S_360	21	< 25 years	Female	Lebanese	Lebanese	Islam	No	Yes	Rural	Unemployed	No	No	University		Second year	Single	Middle socioeconomic status	Not related at all	Yes	No	No	Yes	Yes	Yes		Yes	Yes	Yes			Yes	Yes	No	No	Yes	Yes	Yes	No	No	No	Yes	Yes	Yes	Yes	Yes	No	0	3	No
S_361	19	< 25 years	Female	Lebanese	Lebanese	Islam	No	Yes	Rural	Unemployed	No	No	University		Second year	Single	Middle socioeconomic status	Not related at all	Yes	No	No	Yes	Yes	Yes		Yes					Yes	Yes	No	No	No	Yes	No	No	No	No	Yes	No	Yes	Yes	No	I don’t know	0	3	No
S_362	20	< 25 years	Female	Lebanese	Lebanese	Islam	No	Yes	Rural	Unemployed	No	No	University		Second year	Single	Middle socioeconomic status	Not related at all	I don’t know	No	No	Yes	Yes	Yes		Yes	Yes	Yes			Yes	Yes	No	No	Yes	Yes	No	Yes	No	No	No	Yes	Yes	Yes	I don’t know	I don’t know	0	3	Yes
S_363	20	< 25 years	Female	Syrian	Other	Islam	No	Yes	Rural	Unemployed	No	No	University		Second year	Single	High socioeconomic status	Not related at all	No	No	No	Yes	Yes	Yes	Yes		Yes				Yes	Yes	No	No	No	Yes	No	No	Yes	No	Yes	Yes	Yes	Yes	Yes	I don’t know	0	3	Yes
S_364	19	< 25 years	Female	Lebanese	Lebanese	Islam	No	Yes	Urban	Unemployed	No	No	University		Second year	Single	High socioeconomic status	Not related at all	Yes	No	No	Yes	Yes	Yes		Yes	Yes	Yes			Yes	Yes	No	No	No	Yes	No	No	No	No	Yes	Yes	Yes	Yes	I don’t know	No	0	3	Yes
S_365	19	< 25 years	Female	Lebanese	Lebanese	Islam	No	Yes	Rural	Unemployed	No	No	University		Second year	Single	Middle socioeconomic status	Not related at all	No	No	No	Yes	Yes	Yes		Yes	Yes	Yes			Yes	Yes	No	No	Yes	Yes	No	No	No	No	No	Yes	Yes	Yes	I don’t know	I don’t know	0	3	No
S_366	18	< 25 years	Female	Lebanese	Lebanese	Islam	No	Yes	Rural	Unemployed	No	No	University		Second year	Single	High socioeconomic status	Second cousins (the couple's parents are cousins)	No	No	No	Yes	No	Yes		Yes					Yes	No	No	No	No	Yes	No	No	Yes	No	No	Yes	Yes	Yes	I don’t know	I don’t know	0	3	No
S_367	21	< 25 years	Female	Lebanese	Lebanese	Islam	No	Yes	Rural	Unemployed	No	No	University		Third year	Single	Low socioeconomic status	Not related at all	I don’t know	No	No	Yes	Yes	Yes				Yes			Yes	Yes	No	Yes	No	No	No	No	No	Yes	No	Yes	Yes	Yes	I don’t know	I don’t know	0	3	No
S_368	19	< 25 years	Female	Palestinian	Other	Islam	No	Yes	Rural	Self employed	Yes	No	University		Second year	Single	Middle socioeconomic status	Not related at all	No	No	No	Yes	Yes	Yes			Yes				No	Yes	No	No	No	Yes	No	No	No	No	No	Yes	Yes	Yes	I don’t know	I don’t know	0	3	Yes
S_369	20	< 25 years	Male	Palestinian	Other	Islam	No	Yes	Rural	Unemployed	No	No	University		Second year	Single	Middle socioeconomic status	Not related at all	I don’t know	No	No	Yes	Yes	Yes			Yes				Yes	Yes	No	No	Yes	Yes	Yes	No	No	No	No	Yes	Yes	Yes	I don’t know	No	0	3	Yes
S_370	19	< 25 years	Male	Palestinian	Other	Islam	No	Yes	Rural	Unemployed	No	No	University		Second year	Single	Middle socioeconomic status	Not related at all	No	No	No	Yes	Yes	Yes		Yes					Yes	Yes	No	No	Yes	Yes	No	No	Yes	No	No	Yes	Yes	Yes	No	No	0	3	No
S_371	22	< 25 years	Male	Palestinian	Other	Islam	No	Yes	Rural	Unemployed	No	No	University		Fourth year	Single	Middle socioeconomic status	More distant relation	I don’t know	No	No	Yes	Yes	Yes			Yes		Yes		Yes	No	No	No	Yes	Yes	No	No	No	No	Yes	Yes	Yes	Yes	Yes	No	In high school	3	No
S_372	22	< 25 years	Male	Lebanese	Lebanese	Islam	No	Yes	Rural	Employee	Yes	Yes	University		Third year	Single	Middle socioeconomic status	Not related at all	No	No	No	Yes	Yes	Yes		Yes	Yes				Yes	Yes	No	No	Yes	Yes	No	No	No	No	Yes	Yes	Yes	Yes	Yes	No	0	3	No
S_373	20	< 25 years	Female	Lebanese	Lebanese	Islam	No	Yes	Rural	Unemployed	No	No	University		First year	Single	Low socioeconomic status	Not related at all	Yes	No	No	No	No	Yes		Yes	Yes	Yes	Yes		Yes	Yes	No	No	No	Yes	No	No	No	No	No	Yes	Yes	Yes	I don’t know	I don’t know	0	3	No
S_374	22	< 25 years	Female	Lebanese	Lebanese	Islam	No	Yes	Rural	Unemployed	No	No	University		Third year	Single	Middle socioeconomic status	Second cousins (the couple's parents are cousins)	No	No	No	Yes	Yes	Yes		Yes	Yes	Yes	Yes		Yes	Yes	No	No	No	No	No	No	No	Yes	No	Yes	No	Yes	I don’t know	I don’t know	0	3	Yes
S_375	20	< 25 years	Male	Palestinian	Other	Islam	No	Yes	Rural	Unemployed	No	No	University		Third year	Single	Middle socioeconomic status	Second cousins (the couple's parents are cousins)	Yes	No	No	No	No	Yes			Yes	Yes	Yes		No	Yes	No	No	No	No	No	Yes	Yes	No	No	Yes	No	No	No	No	0	3	Yes
S_376	20	< 25 years	Female	Lebanese	Lebanese	Islam	No	Yes	Urban	Self employed	Yes	No	University		Third year	Engaged	Middle socioeconomic status	Not related at all	Yes	No	No	Yes	No	Yes			Yes				Yes	Yes	No	No	Yes	Yes	Yes	No	No	No	No	Yes	Yes	Yes	No	I don’t know	0	3	Yes
S_377	20	< 25 years	Female	Lebanese	Lebanese	Islam	No	Yes	Rural	Unemployed	No	No	University		Second year	Engaged	Middle socioeconomic status	Not related at all	No	No	No	Yes	Yes	Yes			Yes				Yes	Yes	No	No	Yes	Yes	No	No	No	No	Yes	Yes	Yes	Yes	No	No	0	3	Yes
S_378	20	< 25 years	Female	Lebanese	Lebanese	Islam	No	Yes	Rural	Unemployed	No	No	University		Second year	Single	Low socioeconomic status	Not related at all	I don’t know	No	No	Yes	Yes	Yes	Yes		Yes	Yes	Yes		Yes	Yes	No	No	Yes	Yes	No	No	No	No	No	Yes	Yes	Yes	I don’t know	No	0	3	Yes
S_379	21	< 25 years	Female	Lebanese	Lebanese	Islam	No	Yes	Rural	Unemployed	No	No	University		Third year	Engaged	Middle socioeconomic status	Not related at all	No	No	No	Yes	Yes	Yes	Yes	Yes		Yes			Yes	Yes	No	No	Yes	Yes	Yes	No	No	No	No	Yes	Yes	Yes	I don’t know	I don’t know	0	3	No
S_380	20	< 25 years	Female	Lebanese	Lebanese	Islam	No	Yes	Rural	Unemployed	No	No	University		Third year	Single	Low socioeconomic status	Second cousins (the couple's parents are cousins)	Yes	No	No	Yes	Yes	Yes	Yes		Yes	Yes			Yes	Yes	No	No	Yes	Yes	No	No	Yes	No	Yes	Yes	Yes	Yes	Yes	No	0	3	Yes
S_381	20	< 25 years	Female	Lebanese	Lebanese	Islam	No	Yes	Rural	Unemployed	No	No	University		Third year	Engaged	Middle socioeconomic status	Second cousins (the couple's parents are cousins)	No	No	No	Yes	Yes	Yes		Yes	Yes	Yes			Yes	No	No	No	No	Yes	No	No	No	No	Yes	Yes	Yes	Yes	No	No	Pre-joining a college	3	Yes
S_382	33	≥ 25 years	Male	Syrian	Other	Islam	No	Yes	Urban	Self employed	Yes	Yes	University		Third year	Engaged	Middle socioeconomic status	Second cousins (the couple's parents are cousins)	Yes	No	No	Yes	Yes	Yes			Yes		Yes		Yes	Yes	No	No	Yes	Yes	Yes	No	No	No	Yes	Yes	Yes	Yes	Yes	No	0	3	Yes
S_383	30	≥ 25 years	Female	Lebanese	Lebanese	Islam	No	Yes	Rural	Unemployed	No	No	University		Third year	Single	Middle socioeconomic status	Not related at all	I don’t know	No	No	Yes	Yes	Yes		Yes	Yes	Yes			Yes	Yes	No	No	Yes	Yes	No	No	No	No	Yes	Yes	Yes	Yes	I don’t know	No	0	3	Yes
S_384	21	< 25 years	Female	Lebanese	Lebanese	Islam	No	Yes	Rural	Unemployed	No	No	University		Third year	Single	Middle socioeconomic status	Not related at all	Yes	Yes	No	Yes	Yes	Yes		Yes	Yes	Yes			Yes	Yes	No	No	Yes	Yes	No	No	No	No	Yes	Yes	Yes	Yes	I don’t know	No	0	3	Yes
S_385	21	< 25 years	Male	Palestinian	Other	Islam	No	Yes	Rural	Unemployed	No	No	University		Third year	Single	Middle socioeconomic status	Not related at all	No	No	No	Yes	Yes	Yes			Yes				Yes	Yes	No	No	Yes	Yes	Yes	No	No	No	No	Yes	Yes	Yes	No	I don’t know	0	3	Yes
S_386	18	< 25 years	Female	Lebanese	Lebanese	Islam	No	Yes	Rural	Unemployed	No	No	University		First year	Single	Middle socioeconomic status	Not related at all	Yes	No	No	Yes	Yes	Yes				Yes			Yes	Yes	No	No	No	Yes	No	No	Yes	No	No	Yes	Yes	Yes	Yes	I don’t know	0	3	Yes
S_387	20	< 25 years	Male	Palestinian	Other	Islam	No	Yes	Rural	Self employed	Yes	Yes	University		Third year	Single	Middle socioeconomic status	Second cousins (the couple's parents are cousins)	No	No	No	No	No	Yes		Yes	Yes	Yes			Yes	Yes	No	No	Yes	No	Yes	No	No	No	No	Yes	No	Yes	I don’t know	I don’t know	0	3	Yes
S_388	21	< 25 years	Male	Palestinian	Other	Islam	No	Yes	Rural	Unemployed	No	No	University		Fourth year	Engaged	Middle socioeconomic status	Not related at all	No	No	No	No	No	Yes			Yes				Yes	No	No	No	No	Yes	No	No	Yes	No	No	No	No	No	I don’t know	I don’t know	0	3	No
S_389	21	< 25 years	Female	Lebanese	Lebanese	Islam	No	Yes	Rural	Unemployed	No	No	University		Third year	Single	Middle socioeconomic status	Second cousins (the couple's parents are cousins)	Yes	No	No	Yes	Yes	Yes			Yes				Yes	No	No	Yes	No	No	No	No	No	Yes	Yes	Yes	Yes	Yes	No	I don’t know	Pre-joining a college	3	No
S_390	20	< 25 years	Male	Palestinian	Other	Islam	No	Yes	Rural	Employee	Yes	Yes	University		Third year	Single	Middle socioeconomic status	Not related at all	No	No	No	Yes	Yes	Yes				Yes			Yes	No	No	No	No	Yes	Yes	No	No	No	Yes	Yes	Yes	Yes	No	I don’t know	0	3	No
S_391	21	< 25 years	Male	Lebanese	Lebanese	Islam	No	Yes	Rural	Self employed	Yes	Yes	University		Fourth year	Single	Low socioeconomic status	Not related at all	Yes	No	No	Yes	Yes	Yes		Yes	Yes	Yes			Yes	Yes	Yes	No	Yes	Yes	Yes	Yes	Yes	No	No	Yes	Yes	Yes	No	I don’t know	0	Yes	No
S_392	20	< 25 years	Female	Lebanese	Lebanese	Islam	No	Yes	Rural	Employee	Yes	No	University		First year	Single	Low socioeconomic status	Not related at all	Yes	Yes	No	Yes	Yes	Yes			Yes	Yes	Yes		Yes	Yes	No	No	Yes	Yes	No	No	No	No	No	Yes	Yes	Yes	No	I don’t know	0	I don’t know	Yes
S_393	21	< 25 years	Female	Palestinian	Other	Islam	No	Yes	Rural	Unemployed	No	No	University		Third year	Single	Middle socioeconomic status	Second cousins (the couple's parents are cousins)	No	No	No	Yes	Yes	Yes			Yes				Yes	Yes	No	No	Yes	Yes	No	No	No	No	Yes	Yes	Yes	Yes	I don’t know	No	0	3	Yes
S_394	19	< 25 years	Male	Lebanese	Lebanese	Islam	No	Yes	Rural	Unemployed	No	No	University		Third year	Single	Middle socioeconomic status	Not related at all	No	No	No	Yes	Yes	Yes		Yes					Yes	No	No	No	Yes	Yes	Yes	No	No	No	Yes	Yes	Yes	Yes	I don’t know	No	0	3	Yes
S_395	19	< 25 years	Female	Palestinian	Other	Islam	No	Yes	Rural	Unemployed	No	No	University		First year	Single	Middle socioeconomic status	Not related at all	No	No	No	Yes	Yes	Yes		Yes					No	Yes	No	No	No	Yes	No	No	No	No	No	Yes	Yes	Yes	I don’t know	I don’t know	0	3	No
S_396	22	< 25 years	Male	Lebanese	Lebanese	Islam	No	Yes	Rural	Unemployed	No	No	Secondary school		Fourth year	Single	Middle socioeconomic status	Second cousins (the couple's parents are cousins)	Yes	No	No	Yes	Yes	Yes	Yes	Yes	Yes	Yes			Yes	Yes	No	No	No	No	Yes	No	No	No	Yes	Yes	Yes	Yes	Yes	No	Pre-joining a college	3	No
S_397	25	≥ 25 years	Male	Palestinian	Other	Islam	No	Yes	Rural	Unemployed	No	No	University			Single	Middle socioeconomic status	More distant relation	No	No	No	No	Yes	Yes			Yes				Yes	Yes	No	No	Yes	Yes	No	No	No	No	Yes	Yes	Yes	Yes	I don’t know	No	0	Yes	Yes
S_398	25	≥ 25 years	Female	Lebanese	Lebanese	Islam	No	Yes	Rural	Unemployed	No	No	University			Engaged	Middle socioeconomic status	More distant relation	Yes	No	No	Yes	Yes	Yes		Yes	Yes			Yes	Yes	No	No	No	Yes	Yes	Yes	No	No	No	No	Yes	No	No	I don’t know	No	0	3	No
S_399	24	< 25 years	Female	Lebanese	Lebanese	Islam	No	Yes	Rural	Unemployed	No	No	University		Third year	Single	Middle socioeconomic status	Not related at all	I don’t know	No	No	Yes	Yes	Yes			Yes				Yes	Yes	No	No	Yes	Yes	Yes	Yes	Yes	No	No	Yes	Yes	Yes	No	No	0	3	No
S_400	20	< 25 years	Female	Palestinian	Other	Islam	No	Yes	Rural	Unemployed	No	No	University		Third year	Single	Low socioeconomic status	Not related at all	No	No	No	Yes	Yes	Yes		Yes	Yes	Yes			Yes	Yes	No	No	Yes	Yes	Yes	No	No	No	Yes	Yes	Yes	Yes	No	No	0	3	Yes
S_401	19	< 25 years	Male	Palestinian	Other	Islam	No	Yes	Rural	Employee	Yes	Yes	University		Second year	Single	Low socioeconomic status	Not related at all	I don’t know	No	No	Yes	Yes	Yes			Yes	Yes		Yes	Yes	Yes	No	No	Yes	Yes	Yes	Yes	Yes	No	No	Yes	Yes	Yes	Yes	I don’t know	0	3	Yes
S_402	21	< 25 years	Female	Palestinian	Other	Islam	No	Yes	Rural	Employee	Yes	Yes	University			Single	Middle socioeconomic status	Not related at all	No	No	No	Yes	Yes	Yes	Yes	Yes	Yes	Yes			Yes	Yes	No	No	Yes	Yes	No	No	No	No	Yes	Yes	Yes	Yes	I don’t know	I don’t know	0	3	Yes
S_403	20	< 25 years	Male	Palestinian	Other	Islam	No	Yes	Rural	Unemployed	No	No	University		Second year	Single	Middle socioeconomic status	Not related at all	No	No	No	Yes	Yes	Yes			Yes	Yes			Yes	No	No	No	No	No	No	No	No	Yes	No	Yes	Yes	Yes	I don’t know	Yes	0	3	Yes
S_404	29	≥ 25 years	Male	Lebanese	Lebanese	Islam	No	Yes	Urban	Employee	Yes	Yes	University		Third year	Single	Middle socioeconomic status	Second cousins (the couple's parents are cousins)	No	No	No	Yes	Yes	Yes			Yes	Yes	Yes		Yes	Yes	No	No	Yes	Yes	No	No	Yes	No	Yes	Yes	Yes	Yes	Yes	No	Pre-joining a college	Yes	Yes
S_405	23	< 25 years	Male	Palestinian	Other	Islam	No	Yes	Rural	Employee	Yes	Yes	University			Single	High socioeconomic status	More distant relation	No	No	No	Yes	Yes	Yes		Yes					Yes	No	No	No	No	Yes	No	Yes	No	No	No	Yes	Yes	Yes	I don’t know	I don’t know	0	3	No
S_406	21	< 25 years	Female	Palestinian	Other	Islam	No	Yes	Rural	Unemployed	No	No	University			Single	Middle socioeconomic status	Not related at all	No	No	No	Yes	Yes	Yes			Yes		Yes		No	Yes	No	No	Yes	Yes	No	No	No	No	Yes	Yes	Yes	Yes	No	Yes	0	3	No
S_407	20	< 25 years	Female	Syrian	Other	Islam	No	Yes	Rural	Self employed	Yes	No	University		Second year	Single	Middle socioeconomic status	Not related at all	No	No	No	Yes	Yes	Yes		Yes	Yes	Yes			Yes	Yes	No	No	No	Yes	No	No	No	No	No	Yes	Yes	Yes	No	Yes	0	3	Yes
S_408	23	< 25 years	Male	Palestinian	Other	Islam	No	Yes	Rural	Unemployed	No	No	University		Third year	Single	Middle socioeconomic status	First cousins (the couple's parents are brother and sisters)	I don’t know	No	No	Yes	Yes	Yes			Yes				No	Yes	No	No	Yes	Yes	No	No	No	No	No	Yes	Yes	Yes	I don’t know	No	0	3	Yes
S_409	31	≥ 25 years	Female	Lebanese	Lebanese	Islam	No	Yes	Urban	Employee	Yes	Yes	University			Single	Middle socioeconomic status	Second cousins (the couple's parents are cousins)	No	No	No	Yes	Yes	Yes			Yes	Yes		Yes	Yes	No	No	No	Yes	Yes	Yes	No	No	No	Yes	Yes	Yes	No	No	No	0	3	No
S_410	22	< 25 years	Female	Lebanese	Lebanese	Islam	No	Yes	Rural	Unemployed	No	No	University		Third year	Single	Middle socioeconomic status	Not related at all	Yes	No	No	Yes	Yes	Yes		Yes					Yes	No	No	No	Yes	Yes	No	No	No	No	No	Yes	Yes	Yes	Yes	No	0	3	No
S_411	19	< 25 years	Male	Palestinian	Other	Islam	No	Yes	Rural	Unemployed	No	No	University		Third year	Single	Middle socioeconomic status	First cousins (the couple's parents are brother and sisters)	Yes	No	Yes	Yes	Yes	Yes		Yes	Yes				Yes	Yes	No	No	Yes	Yes	Yes	No	No	No	No	Yes	No	Yes	No	No	0	3	Yes
S_412	25	≥ 25 years	Male	Palestinian	Other	Islam	No	Yes	Rural	Employee	Yes	Yes	University			Single	Middle socioeconomic status	Not related at all	No	No	No	Yes	Yes	Yes	Yes		Yes	Yes			Yes	Yes	No	No	Yes	Yes	Yes	No	No	No	No	Yes	Yes	Yes	No	Yes	0	3	Yes
S_413	22	< 25 years	Female	Palestinian	Other	Islam	No	Yes	Rural	Unemployed	No	No	University		Second year	Single	High socioeconomic status	Not related at all	Yes	No	No	No	No	Yes			Yes				Yes	Yes	No	No	Yes	Yes	No	No	Yes	No	Yes	Yes	Yes	Yes	No	Yes	0	3	Yes
S_414	19	< 25 years	Female	Lebanese	Lebanese	Islam	No	Yes	Rural	Unemployed	No	No	University		Second year	Single	Middle socioeconomic status	Not related at all	Yes	Yes	No	Yes	Yes	Yes		Yes	Yes	Yes			Yes	Yes	No	No	Yes	Yes	Yes	No	No	No	Yes	Yes	Yes	Yes	No	I don’t know	0	3	Yes
S_415	22	< 25 years	Female	Palestinian	Other	Islam	No	Yes	Rural	Unemployed	No	No	University			Engaged	Middle socioeconomic status	Not related at all	No	No	No	Yes	Yes	Yes		Yes	Yes		Yes		Yes	Yes	No	No	Yes	Yes	Yes	No	No	No	Yes	No	Yes	Yes	Yes	No	0	3	No
S_416	19	< 25 years	Female	Lebanese	Lebanese	Islam	No	Yes	Rural	Unemployed	No	No	University		Second year	Engaged	High socioeconomic status	Not related at all	Yes	No	No	Yes	No	Yes	Yes	Yes		Yes			No	Yes	No	No	No	No	No	No	No	Yes	No	Yes	Yes	Yes	I don’t know	No	0	3	No
S_417	28	≥ 25 years	Female	Lebanese	Lebanese	Islam	No	Yes	Rural	Unemployed	No	No	University			Engaged	Middle socioeconomic status	Not related at all	No	No	No	Yes	No	Yes		Yes	Yes				No	Yes	No	No	No	No	No	No	No	Yes	No	Yes	Yes	Yes	I don’t know	I don’t know	0	3	Yes
S_418	18	< 25 years	Female	Lebanese	Lebanese	Islam	No	Yes	Urban	Unemployed	No	No	Secondary school		First year	Single	High socioeconomic status	Not related at all	Yes	No	No	Yes	No	Yes				Yes			No	Yes	No	No	No	Yes	No	No	No	No	No	Yes	No	Yes	Yes	No	0	3	Yes
S_419	18	< 25 years	Female	Palestinian	Other	Islam	No	Yes	Rural	Unemployed	No	No	University		First year	Single	Middle socioeconomic status	More distant relation	Yes	No	No	Yes	Yes	Yes		Yes					Yes	Yes	No	No	Yes	Yes	Yes	No	Yes	No	No	Yes	Yes	Yes	No	No	0	3	Yes
S_420	18	< 25 years	Female	Lebanese	Lebanese	Islam	No	Yes	Urban	Unemployed	No	No	University		Second year	Single	Middle socioeconomic status	Not related at all	Yes	No	No	Yes	Yes	Yes		Yes	Yes	Yes			Yes	Yes	No	No	No	No	No	Yes	Yes	No	No	Yes	Yes	Yes	Yes	No	0	3	Yes
S_421	19	< 25 years	Female	Lebanese	Lebanese	Islam	No	Yes	Rural	Unemployed	No	No	University		First year	Single	Middle socioeconomic status	Not related at all	Yes	No	No	Yes	Yes	Yes		Yes	Yes	Yes	Yes		Yes	Yes	No	No	Yes	Yes	No	No	No	No	Yes	Yes	Yes	Yes	No	I don’t know	0	3	Yes
S_422	18	< 25 years	Female	Lebanese	Lebanese	Islam	No	Yes	Rural	Unemployed	No	No	University		First year	Single	Middle socioeconomic status	Not related at all	I don’t know	No	No	Yes	Yes	Yes			Yes	Yes			Yes	No	No	No	No	No	No	No	No	Yes	No	Yes	Yes	Yes	I don’t know	I don’t know	0	3	Yes
[truncated: 40 more columns]

## Sheet: Database Coded
ID	Age	Age	Gender	Nationality	Nationality	Religion	Religion: Christianity	Religion: Islam	Residence place	Employment status	Work status	Work: Healthcare field	Educational level	If you are currently in university, in which faculty are you studying ?	If you are currently in university, what is your current year of study ?	Marital status	How you classify your socioeconomic status ?	What is the type of relation between your parents ?	Family history of genetic disease ?	Personal history of genetic disease ?	Personal history of sexual transmitted diseases ?	Have you heard about “Premarital screening” or “genetic testing” ?	Do you know the objectives of “Premarital screening” ?	Have you ever heard about screening for Sexually Transmitted Diseases ?	TV	Family and Friends	Academic courses	Social media	Health care facility	Newspaper / Journals and articles	Genetic diseases	Sexually transmitted diseases	Cancer	I do not know	Sickle cell disease	Thalassemia	G6PD deficiency	Heart disease	Diabetes	I do not know	Do you know the test included in Premarital Screening ?	Consanguinity (marriage between cousins) can increase the chance of having a child with a genetic disease ?	Premarital screening can reduce the occurrence of genetic diseases ?	Premarital screening can reduce the occurrence of sexually transmitted diseases ?	Genetic tests are always 100% accurate ?	A genetic test must be repeated every year because the results may change ?	In case of a family having a genetic disease, this will certainly imply that every member of the family would have the disease ?	Appropriate time for doing genetic testing	Families with genetic diseases genes detected
S_001	23	< 25 years	Female	Lebanese	Lebanese	Islam	No	Yes	Rural	Unemployed	No	No	University		Fifth year or more	Single	Low socioeconomic status	Not related at all	No	No	No	Yes	Yes	Yes	Yes		Yes	Yes	Yes		Yes	Yes	No	No	Yes	Yes	Yes	No	No	No	Yes	Yes	Yes	Yes	No	No	0	3	Yes
S_002	25	≥ 25 years	Female	Lebanese	Lebanese	Islam	No	Yes	Urban	Employee	Yes	Yes	University		Fifth year or more	Single	Middle socioeconomic status	Not related at all	No	No	No	Yes	Yes	Yes		Yes	Yes				Yes	Yes	No	No	Yes	Yes	No	No	No	No	Yes	Yes	Yes	Yes	No	No	0	3	Yes
S_003	22	< 25 years	Male	Lebanese	Lebanese	Christianity	Yes	No	Rural	Employee	Yes	Yes	University		Fifth year or more	Single	Middle socioeconomic status	Not related at all	Yes	Yes	No	Yes	Yes	Yes			Yes				Yes	Yes	No	No	No	Yes	Yes	No	No	No	Yes	Yes	No	Yes	No	No	0	3	Yes
S_004	24	< 25 years	Female	Lebanese	Lebanese	Islam	No	Yes	Urban	Employee	Yes	No	University		Fifth year or more	Engaged	Middle socioeconomic status	Not related at all	No	No	No	Yes	Yes	Yes			Yes	Yes			Yes	No	No	No	Yes	Yes	No	No	No	No	Yes	Yes	No	Yes	No	No	In high school	3	Yes
S_005	23	< 25 years	Female	Lebanese	Lebanese	Islam	No	Yes	Rural	Employee	Yes	No	University		Fifth year or more	Single	Middle socioeconomic status	More distant relation	Yes	No	No	Yes	Yes	Yes						Yes	Yes	Yes	No	No	Yes	Yes	No	No	No	No	Yes	Yes	Yes	Yes	No	No	0	3	Yes
S_006	24	< 25 years	Female	Lebanese	Lebanese	Christianity	Yes	No	Rural	Employee	Yes	Yes	University			Single	Middle socioeconomic status	Not related at all	No	No	No	Yes	Yes	Yes	Yes		Yes	Yes			Yes	Yes	Yes	No	No	Yes	No	No	Yes	No	No	Yes	Yes	Yes	No	Yes	0	3	Yes
S_007	25	≥ 25 years	Female	Lebanese	Lebanese	Islam	No	Yes	Rural	Employee	Yes	No	University			Engaged	Middle socioeconomic status	Not related at all	I don’t know	No	No	Yes	Yes	Yes				Yes			Yes	Yes	No	No	Yes	Yes	Yes	Yes	Yes	No	No	Yes	No	Yes	No	No	0	3	Yes
S_008	25	≥ 25 years	Female	Lebanese	Lebanese	Islam	No	Yes	Urban	Employee	Yes	No	University			Engaged	Low socioeconomic status	Not related at all	No	No	No	Yes	Yes	Yes			Yes				Yes	No	No	No	Yes	Yes	No	No	No	No	No	Yes	Yes	Yes	I don’t know	No	0	3	Yes
S_009	24	< 25 years	Female	Lebanese	Lebanese	Christianity	Yes	No	Rural	Employee	Yes	Yes	University			Engaged	Middle socioeconomic status	First cousins (the couple's parents are brother and sisters)	No	No	No	Yes	Yes	Yes			Yes				Yes	Yes	No	No	No	Yes	No	Yes	No	No	No	Yes	Yes	Yes	Yes	No	In high school	3	Yes
S_010	25	≥ 25 years	Female	Lebanese	Lebanese	Islam	No	Yes	Urban	Employee	Yes	No	University			Single	Middle socioeconomic status	Not related at all	No	No	No	Yes	Yes	Yes			Yes				Yes	No	Yes	No	Yes	Yes	No	No	No	No	Yes	Yes	Yes	Yes	No	Yes	0	3	Yes
S_011	24	< 25 years	Female	Lebanese	Lebanese	Islam	No	Yes	Rural	Employee	Yes	Yes	University			Single	Middle socioeconomic status	Not related at all	No	No	No	Yes	Yes	No							Yes	Yes	No	No	No	No	No	No	No	Yes	No	Yes	Yes	Yes	No	I don’t know	0	3	Yes
S_012	24	< 25 years	Female	Lebanese	Lebanese	Islam	No	Yes	Rural	Employee	Yes	No	University			Single	Middle socioeconomic status	Not related at all	No	No	No	Yes	Yes	Yes			Yes				No	Yes	No	No	No	No	No	No	No	Yes	No	Yes	Yes	Yes	I don’t know	Yes	0	3	No
S_013	21	< 25 years	Female	Lebanese	Lebanese	Islam	No	Yes	Urban	Unemployed	No	No	University		Fourth year	Single	Low socioeconomic status	Not related at all	No	No	No	Yes	No	Yes		Yes					Yes	Yes	No	No	Yes	Yes	No	No	No	No	No	Yes	Yes	Yes	Yes	No	0	3	Yes
S_014	24	< 25 years	Female	Lebanese	Lebanese	Islam	No	Yes	Rural	Employee	Yes	Yes	University		Fifth year or more	Single	Middle socioeconomic status	Not related at all	Yes	No	No	Yes	Yes	Yes			Yes				Yes	Yes	No	No	Yes	Yes	No	No	No	No	No	Yes	Yes	Yes	No	No	0	3	No
S_015	26	≥ 25 years	Female	Palestinian	Other	Islam	No	Yes	Rural	Employee	Yes	Yes	University			Single	Middle socioeconomic status	Second cousins (the couple's parents are cousins)	No	No	No	Yes	Yes	Yes			Yes				Yes	Yes	Yes	No	Yes	Yes	No	No	No	No	Yes	Yes	Yes	Yes	No	Yes	0	3	Yes
S_016	27	≥ 25 years	Female	Lebanese	Lebanese	Islam	No	Yes	Rural	Unemployed	No	No	University		Fifth year or more	Single	Middle socioeconomic status	Not related at all	Yes	Yes	No	Yes	Yes	Yes			Yes	Yes	Yes		Yes	No	No	No	Yes	Yes	No	No	No	No	No	Yes	Yes	Yes	No	No	0	3	Yes
S_017	25	≥ 25 years	Female	Lebanese	Lebanese	Islam	No	Yes	Urban	Unemployed	No	No	University			Single	Middle socioeconomic status	Not related at all	I don’t know	No	No	Yes	Yes	Yes		Yes		Yes			Yes	Yes	No	No	No	Yes	No	No	No	No	No	Yes	Yes	Yes	No	I don’t know	0	3	Yes
S_018	21	< 25 years	Female	Egyptian	Other	Islam	No	Yes	Rural	Unemployed	No	No	University		Fifth year or more	Single	Middle socioeconomic status	Not related at all	No	No	No	Yes	Yes	Yes			Yes				Yes	Yes	No	No	No	No	No	No	No	Yes	Yes	Yes	Yes	Yes	No	No	0	3	Yes
S_019	23	< 25 years	Female	Lebanese	Lebanese	Islam	No	Yes	Urban	Unemployed	No	No	University		Fifth year or more	Single	Middle socioeconomic status	Not related at all	No	No	No	Yes	Yes	Yes		Yes	Yes				Yes	Yes	No	No	Yes	Yes	Yes	No	No	No	Yes	Yes	Yes	Yes	No	No	0	3	Yes
S_020	25	≥ 25 years	Female	Lebanese	Lebanese	Islam	No	Yes	Urban	Unemployed	No	No	University		Fifth year or more	Single	Low socioeconomic status	Not related at all	I don’t know	No	No	Yes	No	Yes				Yes			Yes	Yes	No	No	Yes	Yes	Yes	No	No	No	No	Yes	Yes	Yes	No	No	0	3	No
S_021	23	< 25 years	Female	Lebanese	Lebanese	Islam	No	Yes	Urban	Unemployed	No	No	University		Fifth year or more	Single	Middle socioeconomic status	Not related at all	I don’t know	No	No	Yes	Yes	Yes	Yes						Yes	No	No	No	Yes	Yes	No	No	No	No	No	Yes	Yes	Yes	I don’t know	I don’t know	0	3	No
S_022	25	≥ 25 years	Female	Lebanese	Lebanese	Islam	No	Yes	Urban	Employee	Yes	Yes	University		Fifth year or more	Single	Middle socioeconomic status	Not related at all	No	No	No	Yes	Yes	Yes	Yes		Yes	Yes			Yes	Yes	No	No	Yes	Yes	No	No	No	No	No	Yes	Yes	Yes	No	No	0	3	Yes
S_023	22	< 25 years	Female	Lebanese	Lebanese	Islam	No	Yes	Urban	Employee	Yes	Yes	University		Fifth year or more	Single	Middle socioeconomic status	Not related at all	No	No	No	Yes	Yes	Yes			Yes	Yes			Yes	Yes	No	No	Yes	Yes	No	No	No	No	Yes	Yes	No	Yes	No	I don’t know	0	3	Yes
S_024	24	< 25 years	Male	Lebanese	Lebanese	Islam	No	Yes	Rural	Employee	Yes	Yes	University		Fifth year or more	Single	Middle socioeconomic status	Not related at all	No	No	No	No	No	Yes			Yes	Yes	Yes		Yes	Yes	Yes	No	Yes	Yes	Yes	Yes	Yes	No	No	Yes	Yes	Yes	No	Yes	0	Yes	Yes
S_025	24	< 25 years	Female	Lebanese	Lebanese	Islam	No	Yes	Rural	Unemployed	No	No	University		Fifth year or more	Single	High socioeconomic status	Not related at all	No	No	No	Yes	No	Yes		Yes		Yes			Yes	No	No	No	No	Yes	Yes	No	No	No	Yes	Yes	Yes	Yes	Yes	Yes	In high school	Yes	No
S_026	24	< 25 years	Female	Lebanese	Lebanese	Islam	No	Yes	Rural	Employee	Yes	Yes	University		Fifth year or more	Single	Middle socioeconomic status	Not related at all	No	No	No	Yes	Yes	Yes			Yes	Yes			Yes	Yes	No	No	Yes	Yes	No	No	No	No	Yes	Yes	Yes	Yes	No	No	0	3	Yes
S_027	24	< 25 years	Female	Lebanese	Lebanese	Islam	No	Yes	Rural	Employee	Yes	Yes	University		Fifth year or more	Single	Middle socioeconomic status	Not related at all	No	No	No	Yes	Yes	Yes			Yes				Yes	Yes	No	No	Yes	Yes	No	No	No	Yes	No	Yes	Yes	Yes	Yes	No	0	3	Yes
S_028	29	≥ 25 years	Female	Lebanese	Lebanese	Islam	No	Yes	Rural	Employee	Yes	Yes	University			Single	Middle socioeconomic status	First cousins (the couple's parents are brother and sisters)	No	No	No	No	Yes	Yes			Yes				Yes	Yes	No	No	Yes	Yes	Yes	No	No	No	Yes	Yes	Yes	Yes	No	No	0	3	Yes
S_029	24	< 25 years	Female	Lebanese	Lebanese	Islam	No	Yes	Urban	Employee	Yes	Yes	University		Fifth year or more	Single	Middle socioeconomic status	Not related at all	No	No	No	Yes	Yes	Yes		Yes					Yes	No	No	No	No	Yes	No	No	No	No	No	Yes	Yes	Yes	No	I don’t know	0	3	No
S_030	25	≥ 25 years	Male	Lebanese	Lebanese	Atheist	No	No	Urban	Employee	Yes	Yes	University		Fifth year or more	Single	Middle socioeconomic status	First cousins (the couple's parents are brother and sisters)	No	No	No	Yes	Yes	Yes			Yes		Yes		Yes	Yes	No	No	No	Yes	No	No	No	No	No	Yes	Yes	Yes	No	No	0	3	Yes
S_031	23	< 25 years	Female	Lebanese	Lebanese	Islam	No	Yes	Rural	Self employed	Yes	No	University		Fourth year	Single	Middle socioeconomic status	Not related at all	No	No	No	Yes	Yes	Yes				Yes			No	No	No	Yes	No	No	No	No	No	Yes	No	Yes	Yes	Yes	No	No	0	I don’t know	No
S_032	25	≥ 25 years	Female	Lebanese	Lebanese	Islam	No	Yes	Urban	Employee	Yes	Yes	University			Single	Middle socioeconomic status	Not related at all	Yes	No	No	Yes	No	Yes			Yes				Yes	Yes	No	No	Yes	Yes	No	No	Yes	No	Yes	Yes	Yes	Yes	No	Yes	0	3	Yes
S_033	25	≥ 25 years	Male	Lebanese	Lebanese	Islam	No	Yes	Urban	Employee	Yes	Yes	University		Fifth year or more	Engaged	Middle socioeconomic status	Not related at all	No	No	No	Yes	Yes	Yes			Yes	Yes	Yes		Yes	Yes	No	No	Yes	Yes	Yes	No	No	No	Yes	Yes	Yes	Yes	I don’t know	No	0	3	No
S_034	24	< 25 years	Female	Lebanese	Lebanese	Islam	No	Yes	Urban	Employee	Yes	Yes	University		Fifth year or more	Single	Middle socioeconomic status	Not related at all	No	No	No	Yes	Yes	Yes			Yes	Yes	Yes		Yes	Yes	No	No	Yes	Yes	Yes	No	No	No	Yes	Yes	Yes	Yes	No	No	0	3	No
S_035	20	< 25 years	Female	Lebanese	Lebanese	Islam	No	Yes	Rural	Unemployed	No	No	University		Third year	Single	Middle socioeconomic status	Not related at all	Yes	No	No	Yes	Yes	Yes	Yes		Yes	Yes	Yes		Yes	Yes	No	No	Yes	Yes	Yes	No	No	No	Yes	Yes	Yes	Yes	No	Yes	0	3	No
S_036	26	≥ 25 years	Female	Lebanese	Lebanese	Christianity	Yes	No	Rural	Employee	Yes	No	University			Single	Middle socioeconomic status	Not related at all	No	No	No	No	No	Yes				Yes			Yes	Yes	No	No	Yes	Yes	Yes	No	Yes	No	No	Yes	No	Yes	I don’t know	No	0	3	No
S_037	23	< 25 years	Female	Lebanese	Lebanese	Islam	No	Yes	Rural	Unemployed	No	No	University		Second year	Single	High socioeconomic status	Not related at all	No	No	No	Yes	Yes	Yes			Yes				Yes	Yes	No	No	Yes	Yes	Yes	No	No	No	No	Yes	Yes	Yes	No	No	0	3	No
S_038	24	< 25 years	Female	Lebanese	Lebanese	Christianity	Yes	No	Urban	Unemployed	No	No	University		Second year	Single	Middle socioeconomic status	Not related at all	Yes	No	No	No	No	Yes			Yes	Yes	Yes		No	No	No	Yes	No	No	No	No	No	Yes	No	Yes	Yes	Yes	No	No	0	3	No
S_039	23	< 25 years	Female	Lebanese	Lebanese	Islam	No	Yes	Rural	Unemployed	No	No	University		Fifth year or more	Engaged	Middle socioeconomic status	Second cousins (the couple's parents are cousins)	No	No	No	Yes	Yes	Yes			Yes	Yes			Yes	Yes	No	No	No	Yes	No	No	No	No	Yes	Yes	Yes	No	No	No	In high school	3	No
S_040	31	≥ 25 years	Female	Lebanese	Lebanese	Islam	No	Yes	Urban	Self employed	Yes	Yes	University			Single	High socioeconomic status	Not related at all	Yes	Yes	No	Yes	Yes	Yes			Yes				Yes	Yes	No	No	Yes	Yes	Yes	No	No	No	Yes	Yes	Yes	Yes	No	No	0	3	No
S_041	22	< 25 years	Male	Lebanese	Lebanese	Christianity	Yes	No	Rural	Unemployed	No	No	University		Fifth year or more	Single	Middle socioeconomic status	Not related at all	Yes	No	No	Yes	Yes	Yes			Yes				Yes	Yes	Yes	No	Yes	Yes	Yes	No	No	No	No	Yes	Yes	Yes	No	No	0	3	No
S_042	24	< 25 years	Female	Lebanese	Lebanese	Islam	No	Yes	Urban	Self employed	Yes	No	University		Fourth year	Single	Middle socioeconomic status	First cousins (the couple's parents are brother and sisters)	Yes	No	No	Yes	Yes	Yes			Yes	Yes			Yes	Yes	No	No	Yes	Yes	No	No	No	No	No	Yes	Yes	Yes	No	No	0	3	No
S_043	26	≥ 25 years	Female	Lebanese	Lebanese	Islam	No	Yes	Rural	Unemployed	No	No	University		Third year	Engaged	Middle socioeconomic status	Not related at all	No	No	No	No	No	Yes			Yes				Yes	Yes	Yes	No	Yes	Yes	Yes	Yes	Yes	No	No	Yes	No	No	I don’t know	I don’t know	In high school	3	No
S_044	26	≥ 25 years	Male	Lebanese	Lebanese	Islam	No	Yes	Urban	Unemployed	No	No	University		Fifth year or more	Single	Middle socioeconomic status	Not related at all	No	No	No	No	No	Yes		Yes	Yes		Yes		Yes	No	No	No	No	Yes	No	No	No	No	No	Yes	Yes	No	No	No	0	Yes	No
S_045	25	≥ 25 years	Male	Lebanese	Lebanese	Islam	No	Yes	Urban	Employee	Yes	Yes	University		Fifth year or more	Single	Middle socioeconomic status	Not related at all	No	No	No	Yes	Yes	Yes		Yes	Yes		Yes		Yes	Yes	No	No	Yes	Yes	Yes	No	No	No	Yes	Yes	Yes	Yes	I don’t know	No	0	3	No
S_046	22	< 25 years	Female	Lebanese	Lebanese	Islam	No	Yes	Rural	Unemployed	No	No	University		Fourth year	Single	Middle socioeconomic status	More distant relation	No	No	No	Yes	No	Yes	Yes				Yes		Yes	Yes	Yes	No	Yes	Yes	Yes	Yes	Yes	No	Yes	Yes	Yes	Yes	No	Yes	0	3	No
S_047	30	≥ 25 years	Female	Palestinian	Other	Islam	No	Yes	Urban	Employee	Yes	Yes	University			Single	Middle socioeconomic status	Not related at all	No	No	No	Yes	Yes	Yes			Yes				Yes	Yes	No	No	Yes	Yes	Yes	No	No	No	Yes	Yes	Yes	Yes	Yes	No	0	3	No
S_048	25	≥ 25 years	Female	Egyptian	Other	Islam	No	Yes	Urban	Employee	Yes	Yes	University			Single	Middle socioeconomic status	Not related at all	No	No	No	Yes	Yes	Yes			Yes	Yes	Yes		Yes	Yes	No	No	Yes	Yes	No	No	Yes	No	Yes	Yes	No	No	I don’t know	Yes	0	3	No
S_049	23	< 25 years	Female	Lebanese	Lebanese	Islam	No	Yes	Urban	Self employed	Yes	No	University		Fifth year or more	Single	Middle socioeconomic status	Not related at all	Yes	No	No	Yes	Yes	Yes						Yes	Yes	Yes	No	No	Yes	Yes	No	No	No	No	Yes	Yes	Yes	Yes	No	I don’t know	0	3	No
S_050	23	< 25 years	Female	Lebanese	Lebanese	Islam	No	Yes	Rural	Unemployed	No	No	University		Fifth year or more	Single	Middle socioeconomic status	First cousins (the couple's parents are brother and sisters)	I don’t know	No	No	Yes	Yes	Yes		Yes	Yes	Yes			Yes	Yes	No	No	Yes	Yes	Yes	No	No	No	Yes	Yes	Yes	Yes	No	No	0	3	No
S_051	24	< 25 years	Female	Lebanese	Lebanese	Christianity	Yes	No	Urban	Employee	Yes	Yes	University		Fifth year or more	Single	Middle socioeconomic status	Not related at all	No	No	No	Yes	Yes	Yes		Yes	Yes	Yes	Yes		Yes	Yes	No	No	Yes	Yes	No	No	No	No	Yes	Yes	Yes	Yes	No	I don’t know	0	3	No
S_052	24	< 25 years	Female	Lebanese	Lebanese	Christianity	Yes	No	Rural	Unemployed	No	No	University		Fifth year or more	Single	Middle socioeconomic status	Not related at all	No	No	No	Yes	Yes	Yes		Yes	Yes		Yes		Yes	Yes	No	No	Yes	Yes	Yes	No	No	No	No	Yes	Yes	Yes	No	No	0	3	No
S_053	24	< 25 years	Female	Lebanese	Lebanese	Christianity	Yes	No	Rural	Unemployed	No	No	University		Fifth year or more	Single	Middle socioeconomic status	Not related at all	No	No	No	Yes	Yes	Yes			Yes		Yes		Yes	Yes	No	No	Yes	Yes	No	No	No	No	Yes	Yes	Yes	Yes	No	I don’t know	0	3	No
S_054	24	< 25 years	Male	Lebanese	Lebanese	Christianity	Yes	No	Rural	Self employed	Yes	Yes	University		Fifth year or more	Single	High socioeconomic status	Not related at all	No	No	No	No	Yes	Yes				Yes			Yes	Yes	Yes	No	Yes	Yes	Yes	Yes	Yes	No	Yes	Yes	Yes	Yes	Yes	Yes	0	3	No
S_055	22	< 25 years	Female	Lebanese	Lebanese	Islam	No	Yes	Rural	Employee	Yes	Yes	University		Fifth year or more	Single	High socioeconomic status	More distant relation	No	No	No	Yes	Yes	Yes			Yes	Yes	Yes		Yes	Yes	Yes	No	Yes	Yes	No	No	No	No	Yes	Yes	Yes	Yes	I don’t know	No	0	3	No
S_056	25	≥ 25 years	Male	Lebanese	Lebanese	Christianity	Yes	No	Urban	Self employed	Yes	Yes	University		Fifth year or more	Single	Middle socioeconomic status	Not related at all	Yes	No	No	Yes	Yes	Yes	Yes		Yes	Yes	Yes		Yes	Yes	Yes	No	No	No	No	No	No	Yes	No	Yes	Yes	Yes	No	I don’t know	0	3	No
S_057	23	< 25 years	Male	Lebanese	Lebanese	Islam	No	Yes	Urban	Employee	Yes	Yes	University		Fifth year or more	Single	High socioeconomic status	Not related at all	Yes	Yes	No	Yes	Yes	Yes			Yes				Yes	Yes	No	No	Yes	Yes	Yes	No	No	No	Yes	Yes	Yes	Yes	No	No	0	3	No
S_058	23	< 25 years	Female	Lebanese	Lebanese	Christianity	Yes	No	Urban	Employee	Yes	Yes	University		Fifth year or more	Single	Low socioeconomic status	Not related at all	No	No	No	Yes	Yes	Yes		Yes			Yes		Yes	Yes	No	No	No	No	No	No	No	Yes	No	Yes	No	Yes	I don’t know	I don’t know	0	3	No
S_059	24	< 25 years	Female	Lebanese	Lebanese	Christianity	Yes	No	Urban	Employee	Yes	Yes	University		Fifth year or more	Single	Middle socioeconomic status	Not related at all	No	No	No	Yes	Yes	Yes			Yes				Yes	Yes	No	No	No	Yes	No	No	No	No	No	Yes	Yes	Yes	No	I don’t know	0	3	No
S_060	18	< 25 years	Female	Lebanese	Lebanese	Islam	No	Yes	Rural	Unemployed	No	No	University		First year	Single	Middle socioeconomic status	Not related at all	No	No	No	Yes	Yes	Yes				Yes			Yes	Yes	Yes	No	Yes	Yes	No	Yes	Yes	No	No	Yes	Yes	Yes	No	No	0	3	No
S_061	21	< 25 years	Female	Lebanese	Lebanese	Islam	No	Yes	Rural	Unemployed	No	No	University		Fourth year	Single	Middle socioeconomic status	Not related at all	No	No	No	Yes	No	Yes			Yes				Yes	Yes	No	No	Yes	Yes	Yes	Yes	Yes	No	No	Yes	Yes	Yes	Yes	No	0	Yes	No
S_062	26	≥ 25 years	Male	Lebanese	Lebanese	Islam	No	Yes	Rural	Employee	Yes	Yes	University		Fifth year or more	Single	Middle socioeconomic status	Not related at all	No	No	No	Yes	Yes	Yes			Yes				Yes	Yes	No	No	Yes	Yes	No	No	No	No	Yes	Yes	Yes	Yes	No	No	0	3	No
S_063	25	≥ 25 years	Male	Lebanese	Lebanese	Christianity	Yes	No	Urban	Employee	Yes	Yes	University		Fifth year or more	Single	Middle socioeconomic status	Not related at all	Yes	No	No	Yes	Yes	Yes			Yes	Yes			Yes	Yes	No	No	Yes	Yes	Yes	No	No	No	Yes	Yes	Yes	Yes	No	No	0	3	No
S_064	24	< 25 years	Female	Lebanese	Lebanese	Islam	No	Yes	Urban	Employee	Yes	No	University			Single	Middle socioeconomic status	Not related at all	No	No	No	Yes	Yes	Yes		Yes					Yes	Yes	No	No	No	Yes	No	No	No	No	No	Yes	Yes	Yes	I don’t know	No	0	3	No
S_065	25	≥ 25 years	Male	Lebanese	Lebanese	Islam	No	Yes	Rural	Employee	Yes	Yes	University		Fifth year or more	Single	Middle socioeconomic status	Not related at all	No	No	No	Yes	Yes	Yes	Yes	Yes	Yes	Yes			Yes	Yes	Yes	No	Yes	Yes	Yes	Yes	Yes	No	No	Yes	No	Yes	No	No	0	3	No
S_066	26	≥ 25 years	Male	Lebanese	Lebanese	Christianity	Yes	No	Rural	Employee	Yes	Yes	University		Fifth year or more	Single	Middle socioeconomic status	Not related at all	No	No	No	Yes	Yes	Yes			Yes	Yes	Yes		Yes	Yes	No	No	Yes	Yes	Yes	No	No	No	Yes	Yes	Yes	Yes	No	No	0	3	No
S_067	27	≥ 25 years	Female	Lebanese	Lebanese	Islam	No	Yes	Urban	Self employed	Yes	Yes	University			Single	Middle socioeconomic status	Not related at all	No	No	No	Yes	No	Yes			Yes				Yes	Yes	No	No	Yes	Yes	Yes	No	No	No	No	Yes	Yes	Yes	No	No	0	3	No
S_068	24	< 25 years	Female	Lebanese	Lebanese	Islam	No	Yes	Urban	Employee	Yes	Yes	University		Fifth year or more	Single	Middle socioeconomic status	Not related at all	No	No	No	Yes	Yes	Yes			Yes				Yes	Yes	No	No	Yes	Yes	Yes	No	No	No	No	Yes	Yes	Yes	No	No	0	3	No
S_069	28	≥ 25 years	Male	Lebanese	Lebanese	Christianity	Yes	No	Rural	Employee	Yes	Yes	University			Engaged	Middle socioeconomic status	Not related at all	No	No	No	Yes	Yes	Yes					Yes		Yes	Yes	No	No	No	No	No	No	No	Yes	No	Yes	No	Yes	I don’t know	No	0	3	No
S_070	24	< 25 years	Female	Lebanese	Lebanese	Islam	No	Yes	Rural	Self employed	Yes	Yes	University		Fifth year or more	Single	Middle socioeconomic status	Not related at all	No	No	No	Yes	Yes	Yes		Yes	Yes	Yes	Yes		Yes	Yes	No	No	Yes	Yes	Yes	No	No	No	Yes	Yes	No	Yes	I don’t know	I don’t know	0	3	No
S_071	20	< 25 years	Male	Lebanese	Lebanese	Islam	No	Yes	Urban	Unemployed	No	No	University		Third year	Single	Middle socioeconomic status	Not related at all	No	No	No	No	No	No							No	No	Yes	Yes	No	No	No	No	No	Yes	No	No	No	No	I don’t know	I don’t know	Pre-joining a college	3	No
S_072	23	< 25 years	Female	Lebanese	Lebanese	Islam	No	Yes	Rural	Unemployed	No	No	University		Fifth year or more	Single	Middle socioeconomic status	Not related at all	No	No	No	No	No	Yes		Yes					Yes	Yes	No	No	Yes	Yes	Yes	No	No	No	No	Yes	Yes	Yes	No	I don’t know	0	3	No
S_073	23	< 25 years	Male	Lebanese	Lebanese	Christianity	Yes	No	Rural	Employee	Yes	Yes	University		Fifth year or more	Single	Low socioeconomic status	Not related at all	No	No	No	Yes	Yes	Yes			Yes				Yes	Yes	Yes	No	Yes	Yes	Yes	Yes	Yes	No	No	Yes	Yes	Yes	No	No	0	3	No
S_074	22	< 25 years	Female	Lebanese	Lebanese	Islam	No	Yes	Urban	Unemployed	No	No	University		Fourth year	Single	Middle socioeconomic status	Not related at all	No	No	No	Yes	No	Yes			Yes		Yes		Yes	Yes	No	No	Yes	Yes	No	No	No	No	No	Yes	Yes	Yes	No	No	0	I don’t know	No
S_075	22	< 25 years	Female	Lebanese	Lebanese	Islam	No	Yes	Urban	Unemployed	No	No	University		Fifth year or more	Single	Middle socioeconomic status	First cousins (the couple's parents are brother and sisters)	No	No	No	No	Yes	Yes	Yes		Yes				Yes	Yes	No	No	Yes	Yes	Yes	No	No	No	No	Yes	Yes	Yes	Yes	No	0	3	No
S_076	22	< 25 years	Female	Lebanese	Lebanese	Christianity	Yes	No	Urban	Employee	Yes	No	University		Fifth year or more	Single	Middle socioeconomic status	Not related at all	No	No	No	Yes	Yes	Yes			Yes				Yes	Yes	No	No	No	No	No	No	No	Yes	Yes	Yes	Yes	Yes	No	No	0	3	No
S_077	24	< 25 years	Female	Lebanese	Lebanese	Islam	No	Yes	Rural	Employee	Yes	Yes	University		Fifth year or more	Engaged	Middle socioeconomic status	Not related at all	No	No	No	Yes	Yes	Yes			Yes	Yes	Yes		Yes	Yes	Yes	No	Yes	Yes	Yes	No	No	No	Yes	Yes	Yes	Yes	I don’t know	I don’t know	Pre-joining a college	3	No
S_078	22	< 25 years	Female	Lebanese	Lebanese	Islam	No	Yes	Rural	Employee	Yes	Yes	University		Fifth year or more	Single	Middle socioeconomic status	Not related at all	Yes	No	No	Yes	Yes	Yes	Yes		Yes	Yes	Yes		Yes	Yes	No	No	Yes	Yes	Yes	No	No	No	Yes	Yes	Yes	Yes	No	No	0	3	No
S_079	24	< 25 years	Female	Lebanese	Lebanese	Islam	No	Yes	Urban	Employee	Yes	Yes	University		Fifth year or more	Single	Middle socioeconomic status	Not related at all	No	No	No	Yes	Yes	Yes			Yes	Yes	Yes	Yes	Yes	Yes	No	No	Yes	Yes	No	No	No	No	Yes	Yes	Yes	Yes	No	No	0	3	No
S_080	24	< 25 years	Female	Lebanese	Lebanese	Islam	No	Yes	Urban	Employee	Yes	Yes	University		Fifth year or more	Single	Middle socioeconomic status	Second cousins (the couple's parents are cousins)	No	No	No	Yes	Yes	Yes		Yes		Yes	Yes		Yes	Yes	No	No	Yes	Yes	Yes	No	Yes	No	Yes	Yes	Yes	Yes	I don’t know	I don’t know	0	3	No
S_081	23	< 25 years	Female	Lebanese	Lebanese	Islam	No	Yes	Rural	Unemployed	No	No	University		Fifth year or more	Single	Middle socioeconomic status	First cousins (the couple's parents are brother and sisters)	No	No	No	Yes	Yes	Yes		Yes	Yes	Yes			Yes	Yes	No	No	Yes	Yes	Yes	No	No	No	Yes	Yes	Yes	Yes	No	No	0	3	No
S_082	24	< 25 years	Female	Lebanese	Lebanese	Islam	No	Yes	Rural	Self employed	Yes	No	University		Fifth year or more	Single	Middle socioeconomic status	Not related at all	No	No	No	Yes	Yes	Yes		Yes	Yes				Yes	Yes	No	No	Yes	Yes	No	No	No	No	Yes	Yes	Yes	Yes	No	No	0	I don’t know	No
S_083	24	< 25 years	Female	Lebanese	Lebanese	Islam	No	Yes	Rural	Employee	Yes	Yes	University		Fifth year or more	Engaged	Middle socioeconomic status	Not related at all	No	No	No	Yes	Yes	Yes			Yes		Yes		Yes	Yes	No	No	No	Yes	Yes	No	No	No	Yes	Yes	Yes	Yes	No	Yes	0	3	No
S_084	26	≥ 25 years	Male	Lebanese	Lebanese	Islam	No	Yes	Rural	Employee	Yes	Yes	University		Fifth year or more	Single	Middle socioeconomic status	Not related at all	No	No	No	Yes	Yes	Yes			Yes		Yes		Yes	Yes	No	No	Yes	Yes	Yes	No	No	No	No	Yes	Yes	Yes	I don’t know	I don’t know	0	3	No
S_085	25	≥ 25 years	Female	Lebanese	Lebanese	Islam	No	Yes	Urban	Employee	Yes	No	University		Fifth year or more	Single	Middle socioeconomic status	Not related at all	I don’t know	No	No	Yes	Yes	Yes		Yes	Yes	Yes			Yes	Yes	No	No	Yes	Yes	No	No	No	No	No	Yes	Yes	Yes	No	No	0	3	No
S_086	23	< 25 years	Female	Lebanese	Lebanese	Islam	No	Yes	Rural	Unemployed	No	No	University		Fifth year or more	Single	Middle socioeconomic status	Not related at all	No	No	No	Yes	Yes	Yes				Yes			Yes	Yes	No	No	Yes	Yes	No	No	No	No	No	Yes	Yes	Yes	Yes	No	0	3	No
S_087	25	≥ 25 years	Female	Lebanese	Lebanese	Islam	No	Yes	Rural	Employee	Yes	Yes	University		Fifth year or more	Single	Middle socioeconomic status	Not related at all	No	No	No	Yes	Yes	Yes			Yes	Yes			Yes	Yes	No	No	No	No	No	No	No	Yes	No	Yes	Yes	Yes	No	I don’t know	0	3	No
S_088	24	< 25 years	Female	Lebanese	Lebanese	Islam	No	Yes	Rural	Unemployed	No	No	University		Fifth year or more	Single	Middle socioeconomic status	Not related at all	No	No	No	Yes	Yes	Yes					Yes		Yes	Yes	No	No	Yes	Yes	No	No	No	No	No	Yes	Yes	Yes	No	No	0	3	No
S_089	24	< 25 years	Female	Lebanese	Lebanese	Islam	No	Yes	Rural	Employee	Yes	Yes	University			Single	Middle socioeconomic status	First cousins (the couple's parents are brother and sisters)	No	No	No	Yes	Yes	Yes			Yes				Yes	Yes	No	No	Yes	Yes	No	No	No	No	Yes	Yes	Yes	Yes	No	No	0	3	No
S_090	24	< 25 years	Female	Palestinian	Other	Islam	No	Yes	Urban	Employee	Yes	Yes	University			Single	Middle socioeconomic status	More distant relation	No	No	No	Yes	Yes	Yes			Yes				No	Yes	No	No	Yes	Yes	No	No	No	No	Yes	Yes	Yes	Yes	Yes	No	0	3	No
S_091	25	≥ 25 years	Female	Lebanese	Lebanese	Islam	No	Yes	Urban	Employee	Yes	Yes	University			Single	Middle socioeconomic status	Not related at all	No	No	No	Yes	Yes	Yes			Yes		Yes		Yes	Yes	No	No	Yes	Yes	Yes	No	No	No	Yes	Yes	Yes	Yes	No	No	0	Yes	No
S_092	30	≥ 25 years	Female	Lebanese	Lebanese	Islam	No	Yes	Urban	Unemployed	No	No	University			Single	Middle socioeconomic status	Not related at all	No	No	No	Yes	Yes	Yes			Yes				Yes	Yes	No	No	Yes	Yes	No	No	No	No	Yes	Yes	Yes	Yes	No	I don’t know	0	3	No
S_093	20	< 25 years	Female	Lebanese	Lebanese	Islam	No	Yes	Rural	Unemployed	No	No	University		Third year	Single	Middle socioeconomic status	Not related at all	No	No	No	Yes	Yes	Yes			Yes				Yes	Yes	No	No	Yes	Yes	Yes	No	No	No	Yes	Yes	Yes	Yes	No	No	0	3	No
S_094	22	< 25 years	Female	Lebanese	Lebanese	Islam	No	Yes	Rural	Unemployed	No	No	University		Fourth year	Engaged	Middle socioeconomic status	Not related at all	Yes	No	No	Yes	Yes	Yes			Yes		Yes		Yes	Yes	No	No	Yes	No	No	No	Yes	No	Yes	Yes	Yes	Yes	No	No	0	3	No
S_095	23	< 25 years	Female	Lebanese	Lebanese	Islam	No	Yes	Urban	Self employed	Yes	No	University			Single	Middle socioeconomic status	Not related at all	Yes	No	No	Yes	Yes	Yes	Yes						Yes	No	No	No	No	No	No	No	No	Yes	No	Yes	Yes	Yes	I don’t know	Yes	0	3	No
S_096	25	≥ 25 years	Female	Lebanese	Lebanese	Islam	No	Yes	Urban	Employee	Yes	Yes	University			Single	Middle socioeconomic status	Not related at all	No	No	No	Yes	Yes	Yes			Yes		Yes		Yes	Yes	No	No	Yes	Yes	No	No	No	No	Yes	Yes	Yes	Yes	Yes	No	0	3	No
S_097	20	< 25 years	Female	Lebanese	Lebanese	Islam	No	Yes	Urban	Unemployed	No	No	University		Third year	Single	Middle socioeconomic status	Not related at all	No	Yes	No	Yes	Yes	Yes			Yes	Yes			Yes	Yes	No	No	Yes	Yes	Yes	Yes	Yes	No	No	Yes	Yes	Yes	No	Yes	0	3	No
S_098	20	< 25 years	Female	Lebanese	Lebanese	Islam	No	Yes	Urban	Unemployed	No	No	University		Third year	Single	Middle socioeconomic status	Not related at all	Yes	No	No	Yes	No	Yes			Yes				Yes	Yes	No	No	Yes	Yes	No	No	No	No	Yes	Yes	Yes	Yes	No	No	0	3	No
S_099	19	< 25 years	Female	Lebanese	Lebanese	Islam	No	Yes	Urban	Unemployed	No	No	University		Second year	Single	Middle socioeconomic status	Not related at all	I don’t know	No	No	Yes	No	Yes			Yes				Yes	Yes	No	No	No	Yes	No	No	No	No	No	Yes	Yes	Yes	No	Yes	0	3	No
S_100	30	≥ 25 years	Female	Lebanese	Lebanese	Islam	No	Yes	Urban	Employee	Yes	No	University			Single	Middle socioeconomic status	Not related at all	No	No	No	Yes	Yes	Yes				Yes			Yes	Yes	No	No	Yes	Yes	No	Yes	Yes	No	No	Yes	Yes	Yes	Yes	I don’t know	0	3	No
S_101	29	≥ 25 years	Male	Lebanese	Lebanese	Islam	No	Yes	Urban	Employee	Yes	No	University			Single	Middle socioeconomic status	Not related at all	No	No	No	No	No	Yes				Yes			No	No	No	Yes	No	No	No	No	No	Yes	No	Yes	Yes	Yes	No	No	0	3	No
S_102	31	≥ 25 years	Female	Lebanese	Lebanese	Islam	No	Yes	Urban	Self employed	Yes	No	University			Single	Middle socioeconomic status	Not related at all	No	No	No	Yes	Yes	Yes					Yes		Yes	Yes	No	No	Yes	Yes	No	No	No	No	Yes	Yes	Yes	Yes	Yes	Yes	0	Yes	No
S_103	21	< 25 years	Female	Lebanese	Lebanese	Islam	No	Yes	Rural	Unemployed	No	No	University		Third year	Single	Middle socioeconomic status	First cousins (the couple's parents are brother and sisters)	No	No	No	Yes	Yes	Yes			Yes				Yes	Yes	No	No	Yes	Yes	No	No	Yes	No	Yes	Yes	Yes	Yes	I don’t know	No	0	3	No
S_104	19	< 25 years	Female	Lebanese	Lebanese	Islam	No	Yes	Urban	Unemployed	No	No	University		First year	Single	Middle socioeconomic status	Not related at all	No	No	No	Yes	No	Yes		Yes		Yes			Yes	Yes	No	No	No	No	Yes	No	No	No	No	Yes	Yes	Yes	Yes	No	0	3	No
S_105	21	< 25 years	Female	Lebanese	Lebanese	Islam	No	Yes	Urban	Self employed	Yes	No	University		Second year	Single	Middle socioeconomic status	Not related at all	No	No	No	Yes	Yes	Yes			Yes	Yes			Yes	Yes	No	No	Yes	Yes	No	No	No	No	No	Yes	Yes	Yes	Yes	No	0	3	No
S_106	19	< 25 years	Female	Lebanese	Lebanese	Islam	No	Yes	Urban	Self employed	Yes	No	University		Third year	Single	Middle socioeconomic status	Not related at all	Yes	No	No	Yes	Yes	Yes					Yes		Yes	Yes	No	No	Yes	Yes	Yes	No	No	No	Yes	Yes	Yes	Yes	No	No	0	3	No
S_107	18	< 25 years	Male	Palestinian	Other	Islam	No	Yes	Urban	Unemployed	No	No	University		First year	Single	Middle socioeconomic status	Not related at all	I don’t know	No	No	Yes	Yes	Yes					Yes		Yes	Yes	No	No	Yes	Yes	No	No	Yes	No	No	Yes	Yes	Yes	No	No	0	3	No
S_108	21	< 25 years	Female	Lebanese	Lebanese	Islam	No	Yes	Rural	Unemployed	No	No	University		Second year	Single	Middle socioeconomic status	Not related at all	No	No	No	No	No	Yes		Yes		Yes	Yes		No	No	No	Yes	Yes	Yes	No	No	No	No	Yes	Yes	Yes	Yes	Yes	No	In high school	3	No
S_109	19	< 25 years	Female	Lebanese	Lebanese	Islam	No	Yes	Urban	Unemployed	No	No	University		Second year	Single	Middle socioeconomic status	Not related at all	Yes	Yes	No	Yes	Yes	Yes			Yes				Yes	Yes	No	No	Yes	Yes	No	Yes	Yes	No	No	Yes	Yes	Yes	Yes	Yes	0	3	No
S_110	21	< 25 years	Female	Palestinian	Other	Islam	No	Yes	Urban	Unemployed	No	No	University		Third year	Single	Middle socioeconomic status	Not related at all	Yes	No	No	Yes	Yes	Yes			Yes		Yes		Yes	Yes	No	No	Yes	Yes	No	No	No	No	Yes	Yes	Yes	Yes	No	No	0	3	No
S_111	19	< 25 years	Female	Palestinian	Other	Islam	No	Yes	Urban	Self employed	Yes	Yes	University		Third year	Single	High socioeconomic status	More distant relation	No	No	No	Yes	Yes	Yes					Yes		No	Yes	No	No	No	Yes	Yes	No	Yes	No	Yes	Yes	Yes	Yes	No	Yes	In high school	3	No
S_112	20	< 25 years	Female	Lebanese	Lebanese	Islam	No	Yes	Urban	Unemployed	No	No	University		Third year	Single	Middle socioeconomic status	Not related at all	No	No	No	Yes	Yes	Yes			Yes		Yes		Yes	Yes	No	No	Yes	Yes	No	No	No	No	No	Yes	No	Yes	No	No	0	3	No
S_113	23	< 25 years	Male	Lebanese	Lebanese	Islam	No	Yes	Rural	Self employed	Yes	Yes	University		Fifth year or more	Single	Middle socioeconomic status	More distant relation	No	No	No	Yes	Yes	Yes			Yes	Yes	Yes		Yes	Yes	Yes	No	Yes	Yes	No	No	No	No	Yes	Yes	Yes	Yes	No	No	0	3	No
S_114	23	< 25 years	Male	Lebanese	Lebanese	Islam	No	Yes	Urban	Unemployed	No	No	University		Third year	Engaged	Middle socioeconomic status	More distant relation	No	No	No	Yes	Yes	Yes				Yes			No	No	Yes	No	No	Yes	No	No	Yes	No	Yes	Yes	Yes	Yes	No	I don’t know	0	Yes	No
S_115	19	< 25 years	Female	Lebanese	Lebanese	Islam	No	Yes	Rural	Unemployed	No	No	University		Second year	Single	Middle socioeconomic status	Not related at all	No	No	No	No	No	Yes				Yes			No	No	No	Yes	Yes	Yes	No	Yes	Yes	No	No	Yes	Yes	Yes	No	Yes	0	3	No
S_116	22	< 25 years	Female	Palestinian	Other	Christianity	Yes	No	Urban	Employee	Yes	Yes	University		Third year	Single	Middle socioeconomic status	First cousins (the couple's parents are brother and sisters)	No	No	No	Yes	Yes	Yes			Yes	Yes	Yes		Yes	Yes	No	No	Yes	Yes	No	No	No	No	Yes	Yes	No	No	I don’t know	No	0	3	No
S_117	24	< 25 years	Male	Lebanese	Lebanese	Islam	No	Yes	Rural	Employee	Yes	Yes	University		Third year	Engaged	Middle socioeconomic status	Not related at all	Yes	No	No	Yes	Yes	Yes		Yes	Yes	Yes	Yes		Yes	No	No	No	Yes	Yes	No	No	No	No	Yes	Yes	Yes	No	Yes	No	0	3	No
S_118	21	< 25 years	Female	Lebanese	Lebanese	Islam	No	Yes	Urban	Self employed	Yes	Yes	University			Single	Middle socioeconomic status	Not related at all	No	No	No	Yes	Yes	Yes		Yes	Yes	Yes	Yes		Yes	Yes	No	No	Yes	Yes	No	No	No	No	Yes	Yes	Yes	Yes	No	No	0	3	No
S_119	20	< 25 years	Female	Lebanese	Lebanese	Islam	No	Yes	Urban	Self employed	Yes	Yes	University			Single	Middle socioeconomic status	Not related at all	No	No	No	No	No	No							Yes	No	No	Yes	No	No	No	No	No	Yes	No	Yes	Yes	No	No	I don’t know	0	3	No
S_120	24	< 25 years	Female	Lebanese	Lebanese	Islam	No	Yes	Urban	Self employed	Yes	Yes	University		First year	Engaged	Middle socioeconomic status	Not related at all	Yes	No	No	Yes	Yes	Yes			Yes				No	Yes	No	No	Yes	Yes	Yes	No	No	No	Yes	Yes	Yes	Yes	No	I don’t know	In high school	Yes	No
S_121	19	< 25 years	Female	Palestinian	Other	Islam	No	Yes	Urban	Unemployed	No	No	University		Second year	Single	Middle socioeconomic status	Not related at all	No	No	No	No	No	Yes					Yes		Yes	Yes	No	No	Yes	Yes	No	No	No	No	No	Yes	Yes	Yes	I don’t know	I don’t know	Pre-joining a college	3	No
S_122	26	≥ 25 years	Male	Palestinian	Other	Islam	No	Yes	Urban	Employee	Yes	Yes	University			Single	Middle socioeconomic status	First cousins (the couple's parents are brother and sisters)	Yes	Yes	No	Yes	Yes	Yes			Yes				Yes	Yes	No	No	Yes	Yes	Yes	No	No	No	Yes	Yes	Yes	Yes	No	No	0	3	No
S_123	23	< 25 years	Female	Lebanese	Lebanese	Islam	No	Yes	Rural	Employee	Yes	Yes	University		Fourth year	Single	Middle socioeconomic status	Not related at all	Yes	Yes	No	No	No	Yes	Yes		Yes	Yes	Yes		No	No	No	Yes	No	No	No	No	No	Yes	No	No	No	No	I don’t know	I don’t know	0	Yes	No
S_124	24	< 25 years	Female	Lebanese	Lebanese	Islam	No	Yes	Rural	Employee	Yes	Yes	University			Single	High socioeconomic status	Not related at all	No	No	No	Yes	Yes	Yes		Yes					Yes	Yes	No	No	Yes	Yes	Yes	No	No	No	No	Yes	Yes	Yes	No	I don’t know	0	3	No
S_125	24	< 25 years	Male	Palestinian	Other	Islam	No	Yes	Urban	Employee	Yes	Yes	University			Single	Middle socioeconomic status	More distant relation	No	No	No	Yes	Yes	Yes			Yes	Yes	Yes		Yes	Yes	Yes	No	Yes	Yes	Yes	Yes	Yes	No	Yes	Yes	Yes	Yes	Yes	No	0	3	No
S_126	23	< 25 years	Female	Syrian	Other	Islam	No	Yes	Urban	Unemployed	No	No	University			Single	Middle socioeconomic status	Not related at all	No	No	No	Yes	Yes	Yes			Yes		Yes		Yes	Yes	No	No	Yes	Yes	No	No	No	No	No	Yes	Yes	Yes	I don’t know	No	0	3	No
S_127	20	< 25 years	Female	Palestinian	Other	Islam	No	Yes	Urban	Employee	Yes	Yes	University			Single	Middle socioeconomic status	Not related at all	No	No	No	Yes	Yes	Yes			Yes				Yes	Yes	No	No	Yes	Yes	Yes	No	No	No	Yes	Yes	Yes	Yes	No	No	0	3	No
S_128	22	< 25 years	Female	Lebanese	Lebanese	Islam	No	Yes	Urban	Unemployed	No	No	University			Single	Middle socioeconomic status	Not related at all	No	No	No	Yes	Yes	Yes		Yes			Yes		Yes	Yes	No	No	Yes	Yes	Yes	No	No	No	No	Yes	Yes	Yes	No	No	0	3	No
S_129	22	< 25 years	Female	Lebanese	Lebanese	Islam	No	Yes	Urban	Employee	Yes	Yes	University			Single	Middle socioeconomic status	Not related at all	No	No	No	Yes	Yes	Yes		Yes	Yes				Yes	Yes	No	No	Yes	Yes	No	No	No	No	Yes	Yes	Yes	Yes	I don’t know	No	0	3	No
S_130	25	≥ 25 years	Male	Lebanese	Lebanese	Non-religious	No	No	Urban	Employee	Yes	Yes	University			Single	Middle socioeconomic status	Not related at all	No	No	No	Yes	Yes	Yes		Yes	Yes	Yes	Yes		Yes	Yes	No	No	Yes	Yes	Yes	No	No	No	No	Yes	No	Yes	No	No	0	3	No
S_131	20	< 25 years	Female	Lebanese	Lebanese	Islam	No	Yes	Urban	Unemployed	No	No	University		Second year	Single	Middle socioeconomic status	Second cousins (the couple's parents are cousins)	I don’t know	No	No	Yes	No	Yes			Yes	Yes			Yes	No	No	No	Yes	Yes	No	No	No	No	No	Yes	No	Yes	Yes	No	0	3	No
S_132	19	< 25 years	Female	Lebanese	Lebanese	Islam	No	Yes	Rural	Unemployed	No	No	University		Second year	Single	Middle socioeconomic status	Not related at all	No	No	No	No	No	Yes				Yes			No	No	No	Yes	Yes	Yes	No	Yes	Yes	No	No	Yes	Yes	Yes	No	Yes	0	3	No
S_133	29	≥ 25 years	Male	Lebanese	Lebanese	Atheist	No	No	Urban	Employee	Yes	No	University			Single	High socioeconomic status	Not related at all	No	No	No	Yes	Yes	Yes			Yes	Yes	Yes		Yes	Yes	No	No	Yes	No	Yes	No	No	No	No	Yes	Yes	Yes	No	No	0	I don’t know	No
S_134	23	< 25 years	Female	Lebanese	Lebanese	Islam	No	Yes	Urban	Unemployed	No	No	University		Fifth year or more	Single	Low socioeconomic status	Second cousins (the couple's parents are cousins)	Yes	No	No	Yes	Yes	Yes			Yes				Yes	Yes	No	No	Yes	Yes	No	No	No	No	Yes	Yes	Yes	Yes	Yes	No	0	3	Yes
S_135	23	< 25 years	Male	Lebanese	Lebanese	Islam	No	Yes	Rural	Employee	Yes	No	University		Fifth year or more	Single	Middle socioeconomic status	Not related at all	No	No	No	Yes	Yes	Yes	Yes	Yes	Yes	Yes			Yes	Yes	No	No	Yes	Yes	No	No	No	No	No	Yes	Yes	Yes	No	No	0	3	No
S_136	27	≥ 25 years	Female	Lebanese	Lebanese	Islam	No	Yes	Rural	Employee	Yes	No	University			Single	Middle socioeconomic status	Not related at all	No	No	No	Yes	Yes	Yes		Yes					Yes	No	No	No	Yes	Yes	No	No	No	No	Yes	Yes	Yes	Yes	I don’t know	No	0	3	No
S_137	24	< 25 years	Male	Lebanese	Lebanese	Islam	No	Yes	Urban	Employee	Yes	Yes	University		Fifth year or more	Single	High socioeconomic status	Not related at all	No	No	No	Yes	Yes	Yes		Yes	Yes	Yes			Yes	Yes	No	No	Yes	Yes	No	No	No	No	Yes	Yes	Yes	Yes	Yes	No	0	3	Yes
S_138	23	< 25 years	Female	Lebanese	Lebanese	Islam	No	Yes	Urban	Employee	Yes	Yes	University		Fifth year or more	Single	Middle socioeconomic status	More distant relation	Yes	No	No	Yes	Yes	Yes			Yes				Yes	Yes	No	No	Yes	Yes	Yes	Yes	Yes	No	Yes	Yes	Yes	Yes	No	No	0	3	No
S_139	23	< 25 years	Male	Lebanese	Lebanese	Islam	No	Yes	Rural	Employee	Yes	Yes	University		Fifth year or more	Single	Middle socioeconomic status	Not related at all	No	No	No	Yes	Yes	Yes			Yes				No	Yes	No	No	Yes	No	No	No	No	No	Yes	Yes	Yes	No	No	Yes	0	3	No
S_140	23	< 25 years	Female	Syrian	Other	Islam	No	Yes	Urban	Employee	Yes	No	Secondary school		Fifth year or more	Engaged	Middle socioeconomic status	Not related at all	No	No	No	Yes	Yes	Yes		Yes		Yes	Yes		Yes	No	No	No	Yes	Yes	Yes	Yes	Yes	No	Yes	Yes	Yes	Yes	Yes	No	0	3	Yes
S_141	24	< 25 years	Female	Lebanese	Lebanese	Islam	No	Yes	Rural	Unemployed	No	No	University			Engaged	Middle socioeconomic status	Not related at all	No	No	No	Yes	Yes	Yes		Yes					Yes	No	No	No	No	Yes	No	No	No	No	Yes	Yes	No	No	I don’t know	No	0	3	Yes
S_142	22	< 25 years	Female	Lebanese	Lebanese	Islam	No	Yes	Rural	Employee	Yes	Yes	University			Single	Middle socioeconomic status	Not related at all	Yes	Yes	No	Yes	Yes	Yes			Yes	Yes			Yes	Yes	No	No	Yes	Yes	Yes	No	No	No	Yes	Yes	Yes	Yes	Yes	No	0	3	Yes
S_143	24	< 25 years	Female	Lebanese	Lebanese	Islam	No	Yes	Rural	Employee	Yes	No	University		Fifth year or more	Single	Middle socioeconomic status	Not related at all	No	No	No	No	Yes	Yes		Yes					Yes	No	No	No	No	No	No	No	No	Yes	Yes	Yes	Yes	Yes	No	I don’t know	0	3	No
S_144	23	< 25 years	Male	Lebanese	Lebanese	Islam	No	Yes	Rural	Unemployed	No	No	University		Fourth year	Single	Middle socioeconomic status	Not related at all	I don’t know	No	No	Yes	Yes	Yes				Yes			Yes	No	No	No	No	No	No	No	No	Yes	No	Yes	No	No	No	No	Pre-joining a college	I don’t know	Yes
S_145	24	< 25 years	Female	Lebanese	Lebanese	Islam	No	Yes	Urban	Unemployed	No	No	University			Single	Middle socioeconomic status	Not related at all	I don’t know	No	No	Yes	Yes	Yes			Yes				Yes	Yes	No	No	Yes	Yes	No	No	No	No	Yes	Yes	Yes	Yes	I don’t know	I don’t know	0	3	Yes
S_146	24	< 25 years	Female	Lebanese	Lebanese	Islam	No	Yes	Rural	Employee	Yes	Yes	University			Single	Middle socioeconomic status	Second cousins (the couple's parents are cousins)	No	No	No	Yes	Yes	Yes	Yes	Yes	Yes				Yes	Yes	No	No	No	Yes	No	No	No	No	No	Yes	Yes	Yes	I don’t know	No	0	3	Yes
S_147	28	≥ 25 years	Female	Lebanese	Lebanese	Islam	No	Yes	Rural	Self employed	Yes	Yes	University		Fifth year or more	Single	Middle socioeconomic status	Second cousins (the couple's parents are cousins)	No	No	No	Yes	Yes	Yes				Yes	Yes		Yes	Yes	No	No	No	Yes	No	No	No	No	Yes	Yes	Yes	Yes	No	No	0	3	No
S_148	25	≥ 25 years	Male	Lebanese	Lebanese	Islam	No	Yes	Rural	Employee	Yes	No	University			Single	Middle socioeconomic status	Not related at all	No	No	No	No	No	Yes		Yes		Yes	Yes		Yes	Yes	Yes	No	No	No	No	No	No	Yes	No	Yes	Yes	Yes	I don’t know	Yes	0	3	Yes
S_149	24	< 25 years	Male	Lebanese	Lebanese	Christianity	Yes	No	Urban	Self employed	Yes	Yes	University		Third year	Single	Middle socioeconomic status	First cousins (the couple's parents are brother and sisters)	I don’t know	No	No	Yes	Yes	Yes		Yes	Yes	Yes			Yes	Yes	No	No	Yes	Yes	Yes	Yes	Yes	No	Yes	Yes	Yes	Yes	No	No	0	3	Yes
S_150	20	< 25 years	Female	Lebanese	Lebanese	Islam	No	Yes	Rural	Unemployed	No	No	University		Third year	Single	Middle socioeconomic status	Not related at all	No	No	No	Yes	Yes	Yes		Yes					No	Yes	No	No	No	Yes	No	No	No	No	No	Yes	Yes	Yes	I don’t know	No	0	3	Yes
S_151	23	< 25 years	Female	Lebanese	Lebanese	Islam	No	Yes	Rural	Unemployed	No	No	University		Fifth year or more	Single	Middle socioeconomic status	More distant relation	I don’t know	No	No	Yes	Yes	Yes			Yes				Yes	Yes	No	No	Yes	Yes	No	No	Yes	No	Yes	Yes	Yes	Yes	No	No	0	Yes	Yes
S_152	23	< 25 years	Female	Lebanese	Lebanese	Islam	No	Yes	Rural	Employee	Yes	Yes	University		Fifth year or more	Engaged	Middle socioeconomic status	Not related at all	No	No	No	Yes	Yes	Yes			Yes				No	Yes	No	No	No	Yes	No	No	No	No	Yes	Yes	No	Yes	Yes	Yes	0	3	No
S_153	25	≥ 25 years	Female	Lebanese	Lebanese	Islam	No	Yes	Rural	Employee	Yes	No	University			Single	Middle socioeconomic status	First cousins (the couple's parents are brother and sisters)	Yes	Yes	No	Yes	Yes	Yes		Yes					Yes	Yes	No	No	Yes	Yes	No	No	Yes	No	No	Yes	Yes	Yes	No	I don’t know	0	3	No
S_154	25	≥ 25 years	Female	Lebanese	Lebanese	Islam	No	Yes	Rural	Unemployed	No	No	University		Fifth year or more	Single	Middle socioeconomic status	Not related at all	No	No	No	Yes	Yes	Yes		Yes					Yes	Yes	No	No	No	Yes	Yes	No	No	No	No	No	Yes	Yes	Yes	Yes	In high school	3	No
S_155	24	< 25 years	Male	Syrian	Other	Islam	No	Yes	Rural	Unemployed	No	No	University			Single	Middle socioeconomic status	Not related at all	Yes	No	No	Yes	No	Yes			Yes	Yes			Yes	Yes	No	No	Yes	Yes	Yes	No	No	No	No	Yes	Yes	Yes	No	No	0	3	No
S_156	23	< 25 years	Male	Lebanese	Lebanese	Islam	No	Yes	Rural	Self employed	Yes	Yes	University		Fifth year or more	Engaged	Middle socioeconomic status	More distant relation	No	No	No	Yes	Yes	Yes			Yes		Yes		Yes	Yes	Yes	No	Yes	Yes	No	No	Yes	No	Yes	Yes	Yes	Yes	No	No	0	3	Yes
S_157	25	≥ 25 years	Male	Lebanese	Lebanese	Christianity	Yes	No	Rural	Self employed	Yes	Yes	University		Fifth year or more	Single	Middle socioeconomic status	Not related at all	No	No	No	Yes	Yes	Yes		Yes					Yes	Yes	Yes	No	Yes	Yes	No	No	No	No	Yes	Yes	Yes	Yes	No	No	0	3	Yes
S_158	23	< 25 years	Female	Lebanese	Lebanese	Islam	No	Yes	Rural	Employee	Yes	No	University			Single	High socioeconomic status	Not related at all	No	No	No	Yes	Yes	Yes		Yes		Yes			Yes	Yes	No	No	No	Yes	No	No	No	No	No	Yes	Yes	Yes	Yes	No	0	3	Yes
S_159	22	< 25 years	Female	Lebanese	Lebanese	Islam	No	Yes	Rural	Employee	Yes	Yes	University			Single	Middle socioeconomic status	Second cousins (the couple's parents are cousins)	No	No	No	Yes	Yes	Yes			Yes				No	Yes	No	No	No	Yes	No	No	No	No	Yes	Yes	Yes	No	I don’t know	I don’t know	0	3	No
S_160	23	< 25 years	Female	Lebanese	Lebanese	Islam	No	Yes	Urban	Employee	Yes	Yes	University		Fifth year or more	Single	Middle socioeconomic status	More distant relation	No	No	No	Yes	Yes	Yes			Yes				Yes	Yes	No	No	No	Yes	No	No	No	No	Yes	Yes	Yes	Yes	Yes	Yes	0	3	No
S_161	24	< 25 years	Female	Lebanese	Lebanese	Christianity	Yes	No	Urban	Employee	Yes	No	University		Fourth year	Single	Middle socioeconomic status	Second cousins (the couple's parents are cousins)	No	No	No	Yes	Yes	Yes		Yes	Yes	Yes			No	Yes	No	No	No	Yes	No	No	No	No	No	Yes	Yes	Yes	Yes	Yes	0	3	No
S_162	24	< 25 years	Female	Lebanese	Lebanese	Islam	No	Yes	Urban	Employee	Yes	Yes	University			Single	Middle socioeconomic status	Not related at all	No	No	No	Yes	Yes	Yes			Yes				No	Yes	No	No	Yes	Yes	No	No	No	No	Yes	Yes	Yes	Yes	No	Yes	0	3	No
S_163	21	< 25 years	Male	Lebanese	Lebanese	Islam	No	Yes	Rural	Unemployed	No	No	University		Fourth year	Single	Middle socioeconomic status	Not related at all	No	No	No	Yes	Yes	Yes				Yes	Yes		Yes	Yes	No	No	No	No	No	No	No	Yes	No	Yes	Yes	Yes	No	No	0	Yes	Yes
S_164	23	< 25 years	Female	Lebanese	Lebanese	Islam	No	Yes	Rural	Unemployed	No	No	University		Fifth year or more	Single	Middle socioeconomic status	Not related at all	No	No	No	Yes	Yes	Yes		Yes	Yes	Yes			Yes	Yes	No	No	Yes	Yes	Yes	No	No	No	Yes	Yes	Yes	Yes	I don’t know	No	0	3	Yes
S_165	44	≥ 25 years	Male	Lebanese	Lebanese	Islam	No	Yes	Rural	Employee	Yes	No	University			Single	Middle socioeconomic status	Not related at all	Yes	Yes	No	Yes	Yes	Yes					Yes	Yes	Yes	Yes	No	No	Yes	Yes	No	No	No	No	No	Yes	Yes	Yes	I don’t know	No	0	3	Yes
S_166	24	< 25 years	Female	Lebanese	Lebanese	Islam	No	Yes	Urban	Unemployed	No	No	University		Fifth year or more	Engaged	Middle socioeconomic status	Not related at all	Yes	No	No	Yes	No	Yes		Yes					Yes	No	No	No	No	No	No	No	No	Yes	No	Yes	Yes	Yes	I don’t know	I don’t know	0	3	No
S_167	24	< 25 years	Female	Lebanese	Lebanese	Islam	No	Yes	Rural	Employee	Yes	Yes	University			Single	Middle socioeconomic status	First cousins (the couple's parents are brother and sisters)	Yes	No	No	Yes	Yes	Yes		Yes					Yes	No	No	No	No	No	No	No	No	Yes	No	Yes	Yes	Yes	I don’t know	Yes	Pre-joining a college	3	Yes
S_168	20	< 25 years	Female	Lebanese	Lebanese	Islam	No	Yes	Urban	Self employed	Yes	No	University		First year	Single	Middle socioeconomic status	Not related at all	No	No	No	Yes	Yes	Yes			Yes		Yes		No	Yes	No	No	Yes	No	No	No	No	No	No	Yes	Yes	No	No	I don’t know	0	3	No
S_169	25	≥ 25 years	Male	Lebanese	Lebanese	Islam	No	Yes	Rural	Employee	Yes	Yes	University			Single	Middle socioeconomic status	Not related at all	No	No	No	Yes	Yes	Yes	Yes		Yes	Yes	Yes		Yes	Yes	No	No	Yes	Yes	Yes	No	No	No	Yes	Yes	Yes	Yes	No	I don’t know	0	3	Yes
S_170	24	< 25 years	Female	Lebanese	Lebanese	Islam	No	Yes	Rural	Employee	Yes	No	University		Fifth year or more	Single	Middle socioeconomic status	Not related at all	I don’t know	No	No	No	Yes	Yes		Yes		Yes			Yes	Yes	No	No	No	No	No	No	No	Yes	No	Yes	Yes	Yes	No	I don’t know	0	3	No
S_171	23	< 25 years	Female	Lebanese	Lebanese	Islam	No	Yes	Rural	Employee	Yes	No	University		Second year	Single	High socioeconomic status	First cousins (the couple's parents are brother and sisters)	Yes	No	No	Yes	Yes	Yes				Yes			Yes	Yes	Yes	No	Yes	Yes	Yes	No	No	No	No	Yes	Yes	Yes	I don’t know	Yes	0	3	Yes
S_172	37	≥ 25 years	Female	Lebanese	Lebanese	Islam	No	Yes	Rural	Employee	Yes	No	University		Fifth year or more	Single	Low socioeconomic status	Not related at all	Yes	No	No	Yes	Yes	Yes		Yes					Yes	Yes	No	No	No	No	No	No	No	Yes	No	Yes	Yes	Yes	I don’t know	I don’t know	0	3	Yes
S_173	22	< 25 years	Female	Syrian	Other	Islam	No	Yes	Urban	Unemployed	No	No	University		First year	Single	Middle socioeconomic status	Second cousins (the couple's parents are cousins)	Yes	No	No	Yes	Yes	Yes				Yes			Yes	No	No	No	No	Yes	No	No	Yes	No	No	Yes	No	Yes	No	Yes	0	3	No
S_174	19	< 25 years	Female	Lebanese	Lebanese	Christianity	Yes	No	Urban	Unemployed	No	No	University		Second year	Single	Middle socioeconomic status	Not related at all	No	No	No	Yes	Yes	Yes			Yes	Yes	Yes		Yes	Yes	No	No	No	No	No	No	No	Yes	Yes	Yes	Yes	Yes	Yes	No	0	3	Yes
S_175	20	< 25 years	Female	Lebanese	Lebanese	Christianity	Yes	No	Urban	Unemployed	No	No	Secondary school		Third year	Single	Low socioeconomic status	Not related at all	I don’t know	No	No	Yes	Yes	Yes	Yes			Yes			Yes	Yes	No	No	No	No	No	No	No	Yes	No	Yes	Yes	Yes	I don’t know	I don’t know	0	3	Yes
S_176	26	≥ 25 years	Female	Lebanese	Lebanese	Islam	No	Yes	Urban	Employee	Yes	No	University			Single	Low socioeconomic status	Not related at all	Yes	No	No	Yes	No	Yes		Yes					No	Yes	No	No	No	Yes	No	No	No	No	No	Yes	Yes	Yes	I don’t know	No	0	3	Yes
S_177	28	≥ 25 years	Female	Lebanese	Lebanese	Christianity	Yes	No	Rural	Self employed	Yes	No	University			Single	Middle socioeconomic status	Not related at all	No	No	No	Yes	Yes	Yes		Yes					Yes	Yes	No	No	Yes	Yes	Yes	No	No	No	Yes	Yes	Yes	Yes	Yes	No	0	3	No
S_178	18	< 25 years	Female	Lebanese	Lebanese	Islam	No	Yes	Rural	Unemployed	No	No	University		First year	Single	Middle socioeconomic status	Not related at all	Yes	No	No	Yes	Yes	Yes		Yes					Yes	No	No	No	No	Yes	No	No	No	No	No	Yes	Yes	Yes	I don’t know	I don’t know	0	3	No
S_179	19	< 25 years	Male	Lebanese	Lebanese	Islam	No	Yes	Urban	Unemployed	No	No	University		Second year	Single	Low socioeconomic status	Second cousins (the couple's parents are cousins)	Yes	Yes	No	Yes	No	Yes	Yes			Yes			No	Yes	No	No	No	Yes	No	No	No	No	Yes	Yes	Yes	Yes	No	I don’t know	0	3	No
S_180	18	< 25 years	Male	Lebanese	Lebanese	Islam	No	Yes	Rural	Unemployed	No	No	Secondary school		First year	Single	Low socioeconomic status	Not related at all	I don’t know	No	No	Yes	Yes	Yes				Yes			Yes	Yes	No	No	Yes	No	No	No	No	No	No	Yes	Yes	Yes	Yes	I don’t know	0	3	Yes
S_181	22	< 25 years	Female	Lebanese	Lebanese	Islam	No	Yes	Urban	Employee	Yes	No	University		Fourth year	Single	Middle socioeconomic status	Not related at all	No	No	No	Yes	Yes	Yes			Yes				Yes	No	No	No	No	Yes	No	No	Yes	No	Yes	Yes	Yes	Yes	No	No	0	3	No
S_182	19	< 25 years	Male	Lebanese	Lebanese	Islam	No	Yes	Rural	Unemployed	No	No	University		First year	Single	Middle socioeconomic status	Not related at all	No	No	No	Yes	Yes	Yes		Yes					Yes	No	No	No	Yes	Yes	No	No	No	No	Yes	Yes	Yes	Yes	No	Yes	0	3	Yes
S_183	18	< 25 years	Male	Lebanese	Lebanese	Islam	No	Yes	Urban	Unemployed	No	No	University		First year	Single	Low socioeconomic status	Second cousins (the couple's parents are cousins)	No	No	No	Yes	Yes	Yes	Yes						No	Yes	No	No	No	No	No	No	No	Yes	No	Yes	Yes	Yes	No	I don’t know	0	3	No
S_184	24	< 25 years	Male	Lebanese	Lebanese	Islam	No	Yes	Rural	Employee	Yes	No	Secondary school		Second year	Single	Low socioeconomic status	Not related at all	No	No	No	Yes	Yes	Yes	Yes	Yes					No	Yes	No	No	No	No	No	No	No	Yes	No	Yes	Yes	Yes	No	I don’t know	In high school	3	Yes
S_185	21	< 25 years	Female	Lebanese	Lebanese	Islam	No	Yes	Urban	Unemployed	No	No	University		Third year	Engaged	Low socioeconomic status	Not related at all	I don’t know	No	No	Yes	Yes	Yes	Yes	Yes		Yes			Yes	Yes	Yes	No	No	No	No	No	No	Yes	No	Yes	Yes	Yes	I don’t know	I don’t know	0	3	Yes
S_186	18	< 25 years	Female	Lebanese	Lebanese	Islam	No	Yes	Rural	Unemployed	No	No	University		Second year	Single	High socioeconomic status	Not related at all	No	No	No	Yes	Yes	Yes			Yes				Yes	No	No	No	Yes	No	No	No	No	No	Yes	Yes	Yes	Yes	No	Yes	0	I don’t know	No
S_187	22	< 25 years	Female	Lebanese	Lebanese	Islam	No	Yes	Rural	Unemployed	No	No	University		Third year	Single	Middle socioeconomic status	Not related at all	I don’t know	No	No	Yes	Yes	Yes		Yes	Yes	Yes			Yes	No	No	No	No	Yes	Yes	No	Yes	No	No	Yes	Yes	Yes	No	No	0	3	Yes
S_188	22	< 25 years	Female	Lebanese	Lebanese	Islam	No	Yes	Rural	Employee	Yes	No	University		Fifth year or more	Single	High socioeconomic status	Second cousins (the couple's parents are cousins)	Yes	No	No	Yes	Yes	Yes		Yes	Yes				Yes	Yes	No	No	Yes	Yes	Yes	No	No	No	No	Yes	Yes	No	No	Yes	0	3	Yes
S_189	27	≥ 25 years	Female	Lebanese	Lebanese	Islam	No	Yes	Rural	Employee	Yes	Yes	University			Single	Middle socioeconomic status	Not related at all	No	No	No	Yes	Yes	Yes		Yes	Yes	Yes	Yes		Yes	No	No	No	Yes	Yes	Yes	No	No	No	Yes	Yes	Yes	Yes	Yes	No	0	3	No
S_190	28	≥ 25 years	Female	Lebanese	Lebanese	Islam	No	Yes	Urban	Self employed	Yes	No	University			Single	Middle socioeconomic status	Not related at all	I don’t know	No	No	Yes	Yes	Yes	Yes	Yes	Yes	Yes			Yes	No	No	No	Yes	Yes	Yes	No	No	No	No	Yes	Yes	Yes	Yes	I don’t know	0	3	Yes
S_191	35	≥ 25 years	Female	Lebanese	Lebanese	Islam	No	Yes	Rural	Employee	Yes	No	University		Fifth year or more	Single	Middle socioeconomic status	Second cousins (the couple's parents are cousins)	Yes	No	No	Yes	Yes	Yes	Yes	Yes		Yes			Yes	No	No	No	Yes	Yes	No	No	Yes	No	Yes	Yes	Yes	Yes	Yes	No	In high school	3	No
S_192	24	< 25 years	Female	Lebanese	Lebanese	Islam	No	Yes	Urban	Employee	Yes	No	University		Fifth year or more	Engaged	Middle socioeconomic status	Not related at all	Yes	No	No	Yes	Yes	Yes				Yes	Yes		Yes	No	No	No	Yes	Yes	No	No	No	No	Yes	Yes	Yes	No	Yes	No	0	3	Yes
S_193	24	< 25 years	Male	Lebanese	Lebanese	Christianity	Yes	No	Urban	Self employed	Yes	Yes	University		Fifth year or more	Single	Middle socioeconomic status	Not related at all	No	No	No	Yes	Yes	Yes			Yes				Yes	No	No	No	No	No	No	No	No	Yes	No	Yes	Yes	Yes	Yes	No	0	3	Yes
S_194	30	≥ 25 years	Male	Lebanese	Lebanese	Islam	No	Yes	Rural	Employee	Yes	No	University		Fifth year or more	Single	Middle socioeconomic status	More distant relation	No	No	No	Yes	Yes	Yes			Yes				No	Yes	No	No	Yes	No	No	No	No	No	No	Yes	No	Yes	No	I don’t know	0	3	No
S_195	27	≥ 25 years	Male	Lebanese	Lebanese	Islam	No	Yes	Rural	Employee	Yes	No	University			Single	Middle socioeconomic status	Not related at all	Yes	No	No	No	Yes	Yes				Yes			Yes	No	No	No	No	Yes	No	No	No	No	No	Yes	Yes	Yes	Yes	Yes	In high school	3	No
S_196	26	≥ 25 years	Female	Lebanese	Lebanese	Islam	No	Yes	Urban	Employee	Yes	Yes	University		Third year	Single	Middle socioeconomic status	More distant relation	No	No	No	Yes	Yes	Yes			Yes				Yes	No	No	No	No	Yes	No	No	No	No	Yes	Yes	Yes	No	No	I don’t know	0	3	Yes
S_197	25	≥ 25 years	Male	Lebanese	Lebanese	Islam	No	Yes	Rural	Employee	Yes	Yes	University		Fifth year or more	Single	Middle socioeconomic status	Not related at all	No	No	No	Yes	Yes	Yes		Yes					Yes	Yes	No	No	No	No	No	No	No	Yes	No	Yes	Yes	Yes	I don’t know	I don’t know	0	3	No
S_198	21	< 25 years	Female	Lebanese	Lebanese	Islam	No	Yes	Rural	Employee	Yes	No	University		Fifth year or more	Single	High socioeconomic status	First cousins (the couple's parents are brother and sisters)	Yes	Yes	No	Yes	No	Yes		Yes					Yes	Yes	No	No	Yes	Yes	Yes	No	No	No	No	Yes	Yes	Yes	Yes	No	0	3	Yes
S_199	22	< 25 years	Male	Lebanese	Lebanese	Islam	No	Yes	Rural	Unemployed	No	No	University		Fourth year	Single	Middle socioeconomic status	Not related at all	No	No	No	No	No	Yes	Yes			Yes	Yes		Yes	Yes	No	No	No	No	No	Yes	No	No	No	Yes	Yes	Yes	I don’t know	I don’t know	0	3	No
S_200	22	< 25 years	Female	Lebanese	Lebanese	Islam	No	Yes	Rural	Unemployed	No	No	University		Fifth year or more	Single	Middle socioeconomic status	Not related at all	No	No	No	Yes	Yes	Yes			Yes				Yes	Yes	No	No	Yes	Yes	No	No	No	No	Yes	Yes	Yes	Yes	Yes	I don’t know	0	3	Yes
S_201	26	≥ 25 years	Male	Lebanese	Lebanese	Islam	No	Yes	Urban	Employee	Yes	No	University		Third year	Single	Middle socioeconomic status	Not related at all	No	No	No	Yes	Yes	Yes			Yes	Yes			No	Yes	No	No	No	No	No	No	No	Yes	Yes	Yes	Yes	Yes	Yes	No	0	3	Yes
S_202	28	≥ 25 years	Female	Lebanese	Lebanese	Islam	No	Yes	Rural	Employee	Yes	No	University			Single	Low socioeconomic status	Not related at all	Yes	No	No	Yes	Yes	Yes				Yes			Yes	No	No	No	Yes	Yes	No	No	Yes	No	No	Yes	Yes	Yes	I don’t know	I don’t know	0	3	No
S_203	28	≥ 25 years	Male	Lebanese	Lebanese	Islam	No	Yes	Rural	Employee	Yes	Yes	University			Single	Low socioeconomic status	Not related at all	No	Yes	No	Yes	Yes	Yes	Yes	Yes	Yes	Yes	Yes	Yes	Yes	Yes	No	No	Yes	Yes	No	No	No	No	No	Yes	No	No	No	No	0	3	Yes
S_204	23	< 25 years	Female	Lebanese	Lebanese	Islam	No	Yes	Rural	Unemployed	No	No	University		Fifth year or more	Single	High socioeconomic status	First cousins (the couple's parents are brother and sisters)	Yes	No	No	Yes	Yes	Yes			Yes	Yes			Yes	Yes	No	No	Yes	Yes	Yes	No	No	No	Yes	Yes	Yes	Yes	I don’t know	No	0	3	Yes
S_205	27	≥ 25 years	Male	Lebanese	Lebanese	Islam	No	Yes	Rural	Employee	Yes	Yes	University		Fifth year or more	Single	Middle socioeconomic status	Not related at all	Yes	No	No	Yes	Yes	Yes			Yes				No	Yes	No	No	Yes	Yes	No	No	No	No	Yes	Yes	No	Yes	I don’t know	No	0	3	Yes
S_206	21	< 25 years	Male	Syrian	Other	Islam	No	Yes	Urban	Employee	Yes	Yes	University		Third year	Single	Middle socioeconomic status	Not related at all	Yes	No	No	No	Yes	Yes			Yes				Yes	Yes	No	No	Yes	Yes	Yes	No	No	No	No	Yes	Yes	Yes	I don’t know	I don’t know	Pre-joining a college	3	No
S_207	25	≥ 25 years	Female	Lebanese	Lebanese	Islam	No	Yes	Rural	Employee	Yes	No	University			Single	Middle socioeconomic status	Not related at all	Yes	Yes	No	Yes	Yes	Yes		Yes					Yes	No	No	No	No	Yes	No	No	No	No	No	Yes	Yes	No	I don’t know	I don’t know	0	3	No
S_208	24	< 25 years	Female	Lebanese	Lebanese	Islam	No	Yes	Urban	Unemployed	No	No	University		Fifth year or more	Single	Middle socioeconomic status	Not related at all	Yes	Yes	No	Yes	Yes	Yes	Yes	Yes	Yes	Yes			Yes	Yes	Yes	No	Yes	Yes	No	No	No	No	Yes	Yes	Yes	No	Yes	No	0	3	Yes
S_209	33	≥ 25 years	Female	Lebanese	Lebanese	Islam	No	Yes	Rural	Employee	Yes	Yes	University		Third year	Engaged	Middle socioeconomic status	Not related at all	No	No	No	Yes	Yes	Yes			Yes				No	Yes	No	No	No	Yes	No	No	No	No	Yes	Yes	Yes	Yes	Yes	Yes	0	3	Yes
S_210	23	< 25 years	Female	Lebanese	Lebanese	Islam	No	Yes	Urban	Unemployed	No	No	University		Fifth year or more	Single	Middle socioeconomic status	Second cousins (the couple's parents are cousins)	Yes	No	No	Yes	Yes	Yes			Yes	Yes			Yes	Yes	No	No	Yes	Yes	No	No	No	No	No	Yes	Yes	Yes	No	Yes	0	3	No
S_211	21	< 25 years	Male	Lebanese	Lebanese	Islam	No	Yes	Rural	Unemployed	No	No	University		Second year	Single	Middle socioeconomic status	Not related at all	No	No	No	Yes	Yes	Yes		Yes		Yes			Yes	Yes	No	No	No	No	No	No	No	Yes	No	Yes	No	Yes	I don’t know	I don’t know	0	3	No
S_212	20	< 25 years	Male	Lebanese	Lebanese	Islam	No	Yes	Urban	Unemployed	No	No	University		Second year	Single	Low socioeconomic status	More distant relation	No	No	No	Yes	Yes	Yes	Yes			Yes			No	Yes	No	No	Yes	Yes	No	No	No	No	No	Yes	Yes	Yes	No	Yes	0	3	No
S_213	33	≥ 25 years	Male	Syrian	Other	Islam	No	Yes	Urban	Self employed	Yes	No	University		Fifth year or more	Single	Low socioeconomic status	First cousins (the couple's parents are brother and sisters)	Yes	Yes	No	Yes	Yes	Yes		Yes					Yes	No	No	No	No	Yes	Yes	No	No	No	No	Yes	Yes	Yes	No	I don’t know	0	3	No
S_214	21	< 25 years	Female	Lebanese	Lebanese	Islam	No	Yes	Rural	Unemployed	No	No	University		Fourth year	Single	Middle socioeconomic status	Not related at all	No	No	No	Yes	No	Yes		Yes					Yes	No	No	No	No	No	No	No	No	Yes	No	Yes	Yes	Yes	I don’t know	I don’t know	0	3	No
S_215	26	≥ 25 years	Female	Lebanese	Lebanese	Islam	No	Yes	Urban	Employee	Yes	Yes	University		Fifth year or more	Single	Middle socioeconomic status	Second cousins (the couple's parents are cousins)	No	No	No	Yes	Yes	Yes			Yes				Yes	Yes	No	No	Yes	Yes	No	No	No	No	Yes	Yes	Yes	Yes	No	No	0	3	Yes
S_216	25	≥ 25 years	Female	Lebanese	Lebanese	Islam	No	Yes	Rural	Employee	Yes	No	University		Fifth year or more	Single	Middle socioeconomic status	Not related at all	Yes	Yes	No	Yes	Yes	Yes		Yes					No	Yes	No	No	Yes	Yes	No	No	No	No	Yes	Yes	No	Yes	No	Yes	0	3	No
S_217	25	≥ 25 years	Male	Lebanese	Lebanese	Islam	No	Yes	Rural	Employee	Yes	No	University			Single	Middle socioeconomic status	Not related at all	I don’t know	No	No	Yes	Yes	Yes			Yes				Yes	Yes	No	No	Yes	Yes	No	No	Yes	No	No	Yes	Yes	Yes	I don’t know	No	0	3	Yes
S_218	21	< 25 years	Female	Lebanese	Lebanese	Islam	No	Yes	Urban	Employee	Yes	No	University		Third year	Single	Middle socioeconomic status	Not related at all	Yes	Yes	No	Yes	Yes	Yes		Yes					Yes	Yes	No	No	No	Yes	No	No	No	No	Yes	Yes	Yes	Yes	No	No	0	3	Yes
S_219	28	≥ 25 years	Male	Lebanese	Lebanese	Islam	No	Yes	Urban	Employee	Yes	No	University		Fifth year or more	Single	Low socioeconomic status	Not related at all	No	No	No	Yes	Yes	Yes	Yes	Yes		Yes			Yes	Yes	No	No	Yes	Yes	No	Yes	No	No	Yes	Yes	Yes	Yes	No	Yes	0	3	Yes
S_220	24	< 25 years	Female	Lebanese	Lebanese	Islam	No	Yes	Urban	Self employed	Yes	Yes	University		Third year	Single	Middle socioeconomic status	Not related at all	No	No	No	Yes	Yes	Yes			Yes	Yes			Yes	Yes	Yes	No	Yes	Yes	Yes	No	No	No	Yes	Yes	Yes	Yes	No	No	0	3	Yes
S_221	21	< 25 years	Female	Lebanese	Lebanese	Islam	No	Yes	Rural	Employee	Yes	Yes	University		Third year	Single	High socioeconomic status	Not related at all	Yes	Yes	No	Yes	Yes	Yes			Yes				No	Yes	No	No	No	Yes	No	No	No	No	Yes	Yes	Yes	Yes	Yes	No	0	3	No
S_222	18	< 25 years	Female	Lebanese	Lebanese	Islam	No	Yes	Urban	Unemployed	No	No	University		First year	Single	Middle socioeconomic status	Not related at all	I don’t know	No	No	Yes	Yes	Yes		Yes		Yes			Yes	Yes	No	No	No	Yes	No	No	No	Yes	No	Yes	No	Yes	No	I don’t know	0	3	Yes
S_223	35	≥ 25 years	Female	Lebanese	Lebanese	Islam	No	Yes	Rural	Employee	Yes	No	University			Single	High socioeconomic status	Not related at all	Yes	Yes	No	No	No	No							No	No	No	Yes	Yes	Yes	No	No	No	No	No	Yes	Yes	Yes	Yes	No	0	3	Yes
S_224	25	≥ 25 years	Female	Lebanese	Lebanese	Islam	No	Yes	Rural	Unemployed	No	No	University			Single	Middle socioeconomic status	Not related at all	No	No	No	Yes	Yes	Yes				Yes			Yes	Yes	No	No	Yes	Yes	Yes	No	No	No	No	Yes	Yes	Yes	No	Yes	0	3	No
S_225	19	< 25 years	Male	Lebanese	Lebanese	Islam	No	Yes	Rural	Unemployed	No	No	University		First year	Single	Middle socioeconomic status	Second cousins (the couple's parents are cousins)	I don’t know	No	No	Yes	No	Yes				Yes			Yes	No	No	No	No	No	No	No	No	Yes	No	Yes	Yes	Yes	No	I don’t know	0	I don’t know	No
S_226	21	< 25 years	Female	Lebanese	Lebanese	Islam	No	Yes	Rural	Self employed	Yes	No	University		Fifth year or more	Single	Middle socioeconomic status	Not related at all	I don’t know	No	No	Yes	Yes	Yes		Yes					Yes	No	No	No	No	No	No	No	No	Yes	No	Yes	Yes	Yes	No	No	0	3	Yes
S_227	21	< 25 years	Female	Lebanese	Lebanese	Islam	No	Yes	Urban	Unemployed	No	No	University		Fourth year	Single	Low socioeconomic status	Not related at all	Yes	No	No	Yes	Yes	Yes			Yes	Yes		Yes	Yes	Yes	Yes	No	Yes	Yes	Yes	Yes	Yes	No	Yes	Yes	Yes	Yes	No	No	0	3	Yes
S_228	18	< 25 years	Female	Lebanese	Lebanese	Islam	No	Yes	Urban	Self employed	Yes	No	University		Second year	Single	Middle socioeconomic status	Not related at all	I don’t know	No	No	Yes	Yes	Yes		Yes		Yes			Yes	Yes	No	No	No	No	No	No	No	Yes	No	Yes	Yes	Yes	No	I don’t know	0	3	No
S_229	24	< 25 years	Female	Lebanese	Lebanese	Islam	No	Yes	Rural	Employee	Yes	Yes	University		Fifth year or more	Engaged	Middle socioeconomic status	Not related at all	No	No	No	Yes	Yes	Yes		Yes	Yes				Yes	Yes	No	No	Yes	Yes	No	No	No	No	No	Yes	No	No	No	No	0	3	Yes
S_230	27	≥ 25 years	Female	Lebanese	Lebanese	Islam	No	Yes	Rural	Employee	Yes	Yes	University			Single	Middle socioeconomic status	Not related at all	No	No	No	Yes	Yes	Yes			Yes				Yes	Yes	No	No	Yes	Yes	No	No	No	No	Yes	Yes	Yes	Yes	No	No	0	3	Yes
S_231	25	≥ 25 years	Female	Lebanese	Lebanese	Islam	No	Yes	Rural	Employee	Yes	No	University			Single	Middle socioeconomic status	Not related at all	No	No	No	Yes	Yes	Yes			Yes	Yes			Yes	No	No	No	Yes	No	No	No	No	No	No	Yes	Yes	No	I don’t know	No	0	3	Yes
S_232	25	≥ 25 years	Female	Lebanese	Lebanese	Islam	No	Yes	Rural	Employee	Yes	Yes	University			Single	Middle socioeconomic status	Not related at all	No	No	No	Yes	Yes	Yes		Yes					Yes	Yes	No	No	Yes	Yes	Yes	No	No	No	No	Yes	Yes	Yes	I don’t know	I don’t know	0	3	Yes
S_233	27	≥ 25 years	Female	Lebanese	Lebanese	Islam	No	Yes	Rural	Self employed	Yes	Yes	University			Single	Middle socioeconomic status	Not related at all	Yes	Yes	No	Yes	Yes	Yes					Yes		No	Yes	No	No	Yes	Yes	No	No	No	No	Yes	Yes	Yes	Yes	Yes	No	0	3	No
S_234	20	< 25 years	Male	Lebanese	Lebanese	Islam	No	Yes	Rural	Unemployed	No	No	University		Second year	Single	Middle socioeconomic status	Second cousins (the couple's parents are cousins)	No	No	No	Yes	Yes	Yes				Yes	Yes		Yes	No	No	No	No	Yes	No	No	No	No	Yes	Yes	No	No	No	No	0	3	No
S_235	23	< 25 years	Female	Lebanese	Lebanese	Islam	No	Yes	Rural	Employee	Yes	No	University			Single	Middle socioeconomic status	Not related at all	No	No	No	Yes	Yes	Yes			Yes				Yes	Yes	Yes	No	Yes	Yes	Yes	Yes	Yes	No	Yes	Yes	Yes	Yes	No	No	Pre-joining a college	3	Yes
S_236	21	< 25 years	Female	Lebanese	Lebanese	Islam	No	Yes	Rural	Unemployed	No	No	University		Third year	Single	High socioeconomic status	Not related at all	No	No	No	Yes	Yes	Yes		Yes	Yes	Yes			Yes	Yes	No	No	No	No	No	No	No	Yes	No	Yes	Yes	Yes	No	I don’t know	0	3	No
S_237	23	< 25 years	Female	Lebanese	Lebanese	Islam	No	Yes	Rural	Employee	Yes	No	University		Fifth year or more	Single	Middle socioeconomic status	Second cousins (the couple's parents are cousins)	No	No	No	Yes	Yes	Yes		Yes	Yes				Yes	Yes	No	No	Yes	Yes	No	No	No	No	No	Yes	Yes	Yes	I don’t know	I don’t know	0	3	Yes
S_238	22	< 25 years	Female	Lebanese	Lebanese	Islam	No	Yes	Rural	Unemployed	No	No	University		Third year	Single	Middle socioeconomic status	Not related at all	No	No	No	Yes	Yes	Yes		Yes			Yes		Yes	Yes	No	No	No	Yes	No	Yes	Yes	No	Yes	Yes	Yes	Yes	I don’t know	I don’t know	0	I don’t know	Yes
S_239	25	≥ 25 years	Female	Lebanese	Lebanese	Islam	No	Yes	Urban	Unemployed	No	No	University		Fifth year or more	Single	Middle socioeconomic status	Not related at all	No	No	No	Yes	Yes	Yes				Yes			Yes	Yes	No	No	Yes	No	Yes	No	Yes	No	No	Yes	Yes	Yes	No	I don’t know	0	3	No
S_240	26	≥ 25 years	Female	Lebanese	Lebanese	Islam	No	Yes	Rural	Employee	Yes	No	University			Single	Middle socioeconomic status	Second cousins (the couple's parents are cousins)	No	No	No	Yes	Yes	Yes		Yes					Yes	Yes	No	No	No	Yes	No	No	No	No	No	Yes	Yes	Yes	I don’t know	No	0	3	No
S_241	26	≥ 25 years	Female	Lebanese	Lebanese	Islam	No	Yes	Rural	Employee	Yes	No	University			Single	High socioeconomic status	Second cousins (the couple's parents are cousins)	Yes	Yes	No	Yes	Yes	Yes					Yes		Yes	Yes	No	No	Yes	Yes	No	Yes	No	No	No	Yes	Yes	Yes	Yes	No	0	3	No
S_242	27	≥ 25 years	Male	Lebanese	Lebanese	Islam	No	Yes	Rural	Unemployed	No	No	University			Single	Middle socioeconomic status	Not related at all	I don’t know	No	No	Yes	Yes	Yes	Yes	Yes	Yes	Yes	Yes		Yes	Yes	No	No	Yes	Yes	No	No	No	No	Yes	Yes	Yes	Yes	No	Yes	0	3	No
S_243	26	≥ 25 years	Male	Lebanese	Lebanese	Islam	No	Yes	Urban	Self employed	Yes	No	University			Single	High socioeconomic status	Not related at all	No	No	No	Yes	Yes	Yes		Yes					Yes	Yes	No	No	No	Yes	No	No	No	No	No	Yes	Yes	Yes	No	No	0	3	Yes
S_244	24	< 25 years	Female	Lebanese	Lebanese	Islam	No	Yes	Urban	Employee	Yes	No	University			Single	Middle socioeconomic status	Not related at all	No	No	No	Yes	Yes	Yes			Yes				Yes	Yes	No	No	Yes	Yes	Yes	No	No	No	Yes	Yes	Yes	Yes	No	I don’t know	0	3	No
S_245	21	< 25 years	Female	Lebanese	Lebanese	Islam	No	Yes	Urban	Unemployed	No	No	University		Fourth year	Single	Middle socioeconomic status	Not related at all	No	No	No	No	No	Yes		Yes					No	No	No	Yes	No	No	No	No	No	Yes	No	Yes	Yes	Yes	I don’t know	I don’t know	0	3	No
S_246	36	≥ 25 years	Female	Lebanese	Lebanese	Islam	No	Yes	Rural	Unemployed	No	No	University		Third year	Single	Middle socioeconomic status	Second cousins (the couple's parents are cousins)	No	No	No	Yes	Yes	Yes			Yes				Yes	Yes	No	No	Yes	Yes	No	No	No	No	Yes	Yes	Yes	Yes	No	Yes	0	3	No
S_247	24	< 25 years	Female	Lebanese	Lebanese	Islam	No	Yes	Rural	Employee	Yes	No	University		Fifth year or more	Single	Middle socioeconomic status	Not related at all	No	No	No	Yes	Yes	Yes		Yes	Yes	Yes			Yes	Yes	No	No	No	No	No	No	No	Yes	No	Yes	No	Yes	Yes	I don’t know	0	3	Yes
S_248	24	< 25 years	Female	Lebanese	Lebanese	Islam	No	Yes	Rural	Employee	Yes	No	University			Single	Middle socioeconomic status	Not related at all	Yes	No	No	Yes	Yes	Yes				Yes			Yes	Yes	No	No	No	No	No	No	No	Yes	Yes	Yes	Yes	Yes	Yes	No	0	3	Yes
S_249	18	< 25 years	Female	Lebanese	Lebanese	Islam	No	Yes	Rural	Unemployed	No	No	University		First year	Single	Low socioeconomic status	More distant relation	No	No	No	Yes	Yes	Yes				Yes			No	No	No	Yes	No	No	No	No	No	Yes	No	Yes	Yes	No	I don’t know	I don’t know	0	3	Yes
S_250	32	≥ 25 years	Female	Lebanese	Lebanese	Islam	No	Yes	Rural	Employee	Yes	Yes	University		Fifth year or more	Single	Middle socioeconomic status	Not related at all	No	No	No	Yes	Yes	Yes			Yes	Yes			Yes	No	No	No	No	No	No	No	No	Yes	Yes	Yes	Yes	Yes	Yes	No	0	3	Yes
S_251	21	< 25 years	Female	Lebanese	Lebanese	Islam	No	Yes	Rural	Employee	Yes	No	University		Fifth year or more	Single	Middle socioeconomic status	Second cousins (the couple's parents are cousins)	Yes	No	No	Yes	Yes	Yes			Yes				Yes	Yes	No	No	No	Yes	No	No	No	No	No	Yes	Yes	Yes	No	Yes	0	3	Yes
S_252	24	< 25 years	Female	Lebanese	Lebanese	Islam	No	Yes	Rural	Employee	Yes	Yes	University		Fifth year or more	Single	Middle socioeconomic status	Not related at all	Yes	Yes	No	Yes	Yes	Yes			Yes				Yes	Yes	No	No	Yes	Yes	No	No	No	No	Yes	Yes	Yes	Yes	Yes	No	0	3	Yes
S_253	22	< 25 years	Female	Lebanese	Lebanese	Islam	No	Yes	Urban	Unemployed	No	No	University		Fourth year	Single	Middle socioeconomic status	More distant relation	No	No	No	Yes	Yes	Yes				Yes			Yes	Yes	No	No	Yes	Yes	No	No	Yes	No	No	Yes	Yes	Yes	Yes	I don’t know	0	3	Yes
S_254	21	< 25 years	Male	Lebanese	Lebanese	Islam	No	Yes	Rural	Unemployed	No	No	University		Fourth year	Single	Low socioeconomic status	Second cousins (the couple's parents are cousins)	No	No	No	Yes	No	Yes	Yes			Yes			Yes	Yes	No	No	No	Yes	No	Yes	No	No	No	Yes	No	Yes	No	No	0	3	No
S_255	20	< 25 years	Female	Lebanese	Lebanese	Islam	No	Yes	Rural	Unemployed	No	No	University		First year	Single	Low socioeconomic status	Second cousins (the couple's parents are cousins)	No	No	No	Yes	No	Yes				Yes			Yes	Yes	No	No	Yes	Yes	Yes	No	Yes	No	No	Yes	Yes	Yes	I don’t know	I don’t know	0	3	Yes
S_256	26	≥ 25 years	Male	Lebanese	Lebanese	Islam	No	Yes	Rural	Employee	Yes	Yes	University			Single	Middle socioeconomic status	Not related at all	No	No	No	Yes	Yes	Yes		Yes	Yes				Yes	Yes	No	No	No	No	No	No	No	Yes	No	Yes	Yes	Yes	I don’t know	I don’t know	0	3	No
S_257	22	< 25 years	Female	Lebanese	Lebanese	Islam	No	Yes	Urban	Unemployed	No	No	University		Fifth year or more	Single	Middle socioeconomic status	Not related at all	No	No	No	Yes	Yes	Yes			Yes	Yes			Yes	Yes	No	No	Yes	Yes	No	No	No	No	Yes	Yes	Yes	Yes	Yes	No	0	3	Yes
S_258	18	< 25 years	Female	Lebanese	Lebanese	Islam	No	Yes	Rural	Unemployed	No	No	University		First year	Single	Middle socioeconomic status	Not related at all	Yes	Yes	No	Yes	Yes	Yes		Yes					Yes	Yes	Yes	No	Yes	Yes	Yes	Yes	Yes	No	No	Yes	Yes	Yes	No	Yes	0	3	Yes
S_259	23	< 25 years	Female	Lebanese	Lebanese	Islam	No	Yes	Rural	Unemployed	No	No	University		Fourth year	Single	Middle socioeconomic status	First cousins (the couple's parents are brother and sisters)	I don’t know	No	No	Yes	No	Yes		Yes					Yes	No	No	No	No	Yes	No	No	Yes	No	No	Yes	Yes	Yes	I don’t know	I don’t know	0	3	No
S_260	23	< 25 years	Female	Lebanese	Lebanese	Islam	No	Yes	Rural	Self employed	Yes	Yes	University		Fifth year or more	Single	High socioeconomic status	Not related at all	No	No	No	Yes	Yes	Yes			Yes				Yes	No	No	No	No	Yes	No	No	No	No	Yes	Yes	Yes	Yes	Yes	Yes	0	3	No
S_261	24	< 25 years	Female	Lebanese	Lebanese	Islam	No	Yes	Urban	Employee	Yes	No	University			Single	Middle socioeconomic status	Not related at all	Yes	No	No	Yes	Yes	Yes		Yes	Yes	Yes			Yes	Yes	No	No	No	Yes	No	No	No	No	No	Yes	Yes	Yes	I don’t know	No	0	3	Yes
S_262	24	< 25 years	Female	Lebanese	Lebanese	Islam	No	Yes	Rural	Employee	Yes	No	University			Single	Middle socioeconomic status	Not related at all	I don’t know	No	No	Yes	Yes	Yes		Yes		Yes			Yes	Yes	No	No	No	Yes	Yes	No	No	No	No	Yes	Yes	Yes	I don’t know	No	0	Yes	Yes
S_263	21	< 25 years	Female	Lebanese	Lebanese	Islam	No	Yes	Rural	Unemployed	No	No	University		Fourth year	Single	Middle socioeconomic status	Second cousins (the couple's parents are cousins)	Yes	No	No	Yes	Yes	Yes		Yes	Yes				Yes	Yes	Yes	No	No	Yes	Yes	Yes	No	No	Yes	Yes	Yes	Yes	No	No	0	3	No
S_264	29	≥ 25 years	Male	Lebanese	Lebanese	Islam	No	Yes	Rural	Employee	Yes	Yes	University		Fifth year or more	Single	Middle socioeconomic status	Second cousins (the couple's parents are cousins)	No	No	No	No	Yes	Yes			Yes		Yes		Yes	No	No	No	No	Yes	No	No	No	No	Yes	Yes	Yes	Yes	No	I don’t know	0	I don’t know	Yes
S_265	20	< 25 years	Female	Lebanese	Lebanese	Islam	No	Yes	Rural	Unemployed	No	No	University		First year	Single	Middle socioeconomic status	Second cousins (the couple's parents are cousins)	Yes	No	No	Yes	Yes	Yes				Yes			Yes	Yes	No	No	Yes	No	Yes	No	No	No	No	Yes	Yes	Yes	No	No	0	3	Yes
S_266	20	< 25 years	Female	Lebanese	Lebanese	Islam	No	Yes	Rural	Unemployed	No	No	University		Third year	Single	Middle socioeconomic status	Not related at all	Yes	No	No	Yes	Yes	Yes			Yes	Yes			Yes	Yes	No	No	Yes	Yes	No	No	No	No	No	Yes	Yes	Yes	No	No	0	3	Yes
S_267	22	< 25 years	Female	Lebanese	Lebanese	Islam	No	Yes	Urban	Unemployed	No	No	University		Fifth year or more	Single	Middle socioeconomic status	Second cousins (the couple's parents are cousins)	I don’t know	No	No	Yes	Yes	Yes	Yes	Yes	Yes	Yes			Yes	Yes	No	No	No	Yes	No	No	No	No	No	Yes	Yes	Yes	I don’t know	I don’t know	0	3	Yes
S_268	24	< 25 years	Male	Lebanese	Lebanese	Drouz	No	No	Urban	Employee	Yes	No	University			Single	Middle socioeconomic status	Not related at all	No	No	No	Yes	Yes	Yes	Yes		Yes	Yes			Yes	Yes	No	No	Yes	No	Yes	No	No	No	No	Yes	Yes	Yes	No	No	0	3	Yes
S_269	24	< 25 years	Female	Lebanese	Lebanese	Christianity	Yes	No	Rural	Employee	Yes	Yes	University			Single	Middle socioeconomic status	Not related at all	I don’t know	No	No	Yes	Yes	Yes		Yes	Yes				Yes	Yes	No	No	No	Yes	No	No	No	No	No	Yes	Yes	Yes	No	I don’t know	0	3	Yes
S_270	19	< 25 years	Male	Lebanese	Lebanese	Islam	No	Yes	Urban	Unemployed	No	No	University		Second year	Single	Middle socioeconomic status	First cousins (the couple's parents are brother and sisters)	Yes	No	No	Yes	Yes	Yes	Yes			Yes	Yes		Yes	No	No	No	Yes	Yes	No	No	No	No	Yes	Yes	No	Yes	I don’t know	No	0	3	Yes
S_271	23	< 25 years	Male	Lebanese	Lebanese	Islam	No	Yes	Rural	Unemployed	No	No	University		Fifth year or more	Single	High socioeconomic status	Not related at all	Yes	No	No	Yes	Yes	Yes			Yes				Yes	No	No	No	Yes	Yes	No	No	No	No	Yes	Yes	Yes	No	Yes	No	0	3	Yes
S_272	21	< 25 years	Female	Lebanese	Lebanese	Islam	No	Yes	Rural	Self employed	Yes	No	University		Fourth year	Single	Middle socioeconomic status	Not related at all	No	No	No	Yes	Yes	Yes			Yes	Yes			Yes	Yes	Yes	No	Yes	Yes	Yes	No	No	No	Yes	Yes	Yes	Yes	Yes	I don’t know	0	3	Yes
S_273	25	≥ 25 years	Female	Lebanese	Lebanese	Islam	No	Yes	Rural	Employee	Yes	Yes	University		Fifth year or more	Single	High socioeconomic status	First cousins (the couple's parents are brother and sisters)	Yes	No	No	Yes	Yes	Yes	Yes		Yes	Yes	Yes		Yes	Yes	No	No	Yes	Yes	No	No	No	No	Yes	Yes	Yes	Yes	Yes	Yes	0	3	Yes
S_274	34	≥ 25 years	Female	Lebanese	Lebanese	Islam	No	Yes	Rural	Employee	Yes	Yes	University		Fifth year or more	Single	Middle socioeconomic status	Not related at all	No	No	No	Yes	Yes	Yes				Yes			No	Yes	No	No	Yes	Yes	No	No	No	No	No	Yes	Yes	Yes	I don’t know	I don’t know	0	3	No
S_275	24	< 25 years	Male	Lebanese	Lebanese	Islam	No	Yes	Urban	Self employed	Yes	No	University		Fifth year or more	Single	Middle socioeconomic status	Not related at all	No	No	No	Yes	Yes	Yes			Yes		Yes		Yes	Yes	No	No	No	No	No	No	No	Yes	No	Yes	Yes	Yes	No	I don’t know	0	3	Yes
S_276	21	< 25 years	Female	Lebanese	Lebanese	Islam	No	Yes	Urban	Self employed	Yes	No	University		Fourth year	Single	Low socioeconomic status	Not related at all	I don’t know	No	No	Yes	Yes	Yes			Yes	Yes			Yes	Yes	No	No	No	No	No	No	No	Yes	No	Yes	Yes	Yes	Yes	Yes	0	3	No
S_277	23	< 25 years	Male	Lebanese	Lebanese	Islam	No	Yes	Rural	Unemployed	No	No	University		Fifth year or more	Single	Middle socioeconomic status	More distant relation	No	No	No	Yes	Yes	Yes			Yes				Yes	Yes	No	No	No	No	No	No	No	Yes	No	Yes	Yes	No	Yes	No	0	3	No
S_278	21	< 25 years	Female	Lebanese	Lebanese	Islam	No	Yes	Rural	Unemployed	No	No	University		Fourth year	Single	Middle socioeconomic status	Not related at all	Yes	No	No	Yes	Yes	Yes			Yes	Yes			Yes	Yes	No	No	No	No	No	No	No	Yes	No	Yes	Yes	Yes	No	No	0	3	Yes
S_279	21	< 25 years	Female	Lebanese	Lebanese	Drouz	No	No	Urban	Unemployed	No	No	University		Fourth year	Single	Low socioeconomic status	Not related at all	Yes	Yes	No	Yes	No	Yes		Yes					No	No	No	Yes	No	No	No	No	No	Yes	No	Yes	No	No	No	No	0	3	Yes
S_280	24	< 25 years	Female	Lebanese	Lebanese	Islam	No	Yes	Urban	Unemployed	No	No	University		Fifth year or more	Single	Middle socioeconomic status	Not related at all	No	No	No	Yes	Yes	Yes			Yes	Yes	Yes		Yes	Yes	No	No	Yes	Yes	Yes	Yes	No	No	No	Yes	Yes	Yes	Yes	No	0	3	Yes
S_281	20	< 25 years	Female	Lebanese	Lebanese	Islam	No	Yes	Rural	Unemployed	No	No	University		Second year	Single	Middle socioeconomic status	Second cousins (the couple's parents are cousins)	No	No	No	Yes	Yes	Yes				Yes			Yes	Yes	Yes	No	Yes	Yes	Yes	Yes	Yes	No	Yes	Yes	Yes	Yes	I don’t know	I don’t know	0	3	No
S_282	23	< 25 years	Female	Lebanese	Lebanese	Islam	No	Yes	Rural	Employee	Yes	No	University			Single	Middle socioeconomic status	Not related at all	No	No	No	No	Yes	Yes			Yes	Yes	Yes		Yes	No	No	No	No	No	No	No	No	Yes	No	Yes	Yes	Yes	I don’t know	I don’t know	0	3	Yes
S_283	27	≥ 25 years	Female	Lebanese	Lebanese	Islam	No	Yes	Rural	Unemployed	No	No	University			Engaged	Middle socioeconomic status	First cousins (the couple's parents are brother and sisters)	I don’t know	No	No	Yes	Yes	Yes			Yes				Yes	Yes	No	No	No	No	No	No	No	Yes	No	Yes	Yes	Yes	No	Yes	0	3	No
S_284	18	< 25 years	Male	Lebanese	Lebanese	Islam	No	Yes	Rural	Unemployed	No	No	University		First year	Single	Middle socioeconomic status	Not related at all	Yes	Yes	No	Yes	Yes	Yes		Yes	Yes				Yes	Yes	No	No	No	No	No	No	No	Yes	No	Yes	Yes	Yes	Yes	No	0	3	No
S_285	24	< 25 years	Female	Lebanese	Lebanese	Islam	No	Yes	Rural	Employee	Yes	Yes	University			Single	High socioeconomic status	Not related at all	Yes	No	No	Yes	Yes	Yes		Yes	Yes	Yes			Yes	No	No	No	Yes	Yes	No	No	No	No	No	Yes	Yes	No	No	No	0	3	No
S_286	19	< 25 years	Female	Lebanese	Lebanese	Islam	No	Yes	Rural	Self employed	Yes	No	University		Second year	Single	Low socioeconomic status	Not related at all	Yes	No	No	Yes	Yes	Yes		Yes					No	No	No	Yes	No	Yes	Yes	No	No	No	No	Yes	Yes	No	I don’t know	No	0	Yes	Yes
S_287	27	≥ 25 years	Female	Lebanese	Lebanese	Islam	No	Yes	Rural	Self employed	Yes	Yes	University			Single	Middle socioeconomic status	Second cousins (the couple's parents are cousins)	No	No	No	Yes	Yes	Yes		Yes	Yes	Yes			Yes	Yes	No	No	Yes	Yes	Yes	No	No	No	Yes	Yes	Yes	Yes	No	No	0	3	Yes
S_288	21	< 25 years	Female	Lebanese	Lebanese	Islam	No	Yes	Urban	Unemployed	No	No	University		Fourth year	Single	High socioeconomic status	First cousins (the couple's parents are brother and sisters)	I don’t know	No	No	Yes	Yes	Yes			Yes	Yes			Yes	No	No	Yes	No	No	No	No	No	Yes	No	Yes	Yes	No	I don’t know	I don’t know	0	3	Yes
S_289	21	< 25 years	Female	Lebanese	Lebanese	Islam	No	Yes	Rural	Unemployed	No	No	University		Fourth year	Single	Middle socioeconomic status	Not related at all	No	No	No	Yes	Yes	Yes		Yes	Yes	Yes			Yes	No	No	No	No	No	No	No	No	Yes	No	Yes	Yes	Yes	No	No	0	3	No
S_290	18	< 25 years	Female	Lebanese	Lebanese	Christianity	Yes	No	Urban	Unemployed	No	No	Secondary school		First year	Single	Middle socioeconomic status	Not related at all	No	No	No	Yes	Yes	Yes		Yes					Yes	Yes	No	No	No	No	No	No	No	Yes	No	Yes	Yes	Yes	Yes	No	0	3	No
S_291	22	< 25 years	Female	Lebanese	Lebanese	Islam	No	Yes	Rural	Unemployed	No	No	University			Single	Middle socioeconomic status	Not related at all	No	No	No	Yes	Yes	Yes		Yes	Yes	Yes			Yes	Yes	No	No	Yes	Yes	No	No	Yes	No	No	Yes	Yes	Yes	No	No	0	3	Yes
S_292	21	< 25 years	Female	Lebanese	Lebanese	Christianity	Yes	No	Urban	Employee	Yes	Yes	University		Fourth year	Single	Low socioeconomic status	Not related at all	Yes	Yes	No	Yes	Yes	Yes			Yes				Yes	Yes	No	No	Yes	Yes	Yes	No	No	No	Yes	Yes	No	Yes	Yes	No	0	3	Yes
S_293	25	≥ 25 years	Female	Lebanese	Lebanese	Islam	No	Yes	Urban	Self employed	Yes	No	University		Fifth year or more	Engaged	Middle socioeconomic status	Not related at all	No	No	Yes	Yes	Yes	Yes				Yes	Yes		Yes	Yes	No	No	Yes	Yes	Yes	No	No	No	Yes	Yes	Yes	Yes	Yes	No	0	3	Yes
S_294	19	< 25 years	Female	Lebanese	Lebanese	Islam	No	Yes	Urban	Unemployed	No	No	University		Second year	Single	Middle socioeconomic status	Second cousins (the couple's parents are cousins)	Yes	Yes	No	Yes	Yes	Yes		Yes	Yes				Yes	Yes	No	No	No	No	No	No	No	Yes	Yes	Yes	Yes	Yes	No	No	0	3	No
S_295	23	< 25 years	Male	Lebanese	Lebanese	Islam	No	Yes	Rural	Unemployed	No	No	University		Fifth year or more	Single	Middle socioeconomic status	Second cousins (the couple's parents are cousins)	No	No	No	Yes	Yes	Yes	Yes		Yes	Yes	Yes		Yes	Yes	No	No	Yes	Yes	Yes	No	No	No	Yes	Yes	Yes	Yes	No	I don’t know	0	3	Yes
S_296	22	< 25 years	Female	Palestinian	Other	Islam	No	Yes	Rural	Employee	Yes	No	University			Single	Middle socioeconomic status	Not related at all	Yes	No	No	Yes	Yes	Yes	Yes	Yes	Yes	Yes	Yes		Yes	Yes	No	No	Yes	Yes	No	No	No	No	No	Yes	Yes	No	No	No	0	3	Yes
S_297	20	< 25 years	Female	Lebanese	Lebanese	Islam	No	Yes	Urban	Unemployed	No	No	University		Third year	Single	Middle socioeconomic status	Not related at all	Yes	No	No	No	No	Yes		Yes					No	No	No	Yes	No	No	No	No	No	Yes	No	Yes	Yes	Yes	No	I don’t know	0	3	No
S_298	20	< 25 years	Female	Lebanese	Lebanese	Islam	No	Yes	Rural	Unemployed	No	No	University		Third year	Single	Middle socioeconomic status	Not related at all	No	No	No	Yes	Yes	Yes		Yes					Yes	Yes	No	No	Yes	No	No	No	No	No	No	Yes	Yes	Yes	Yes	No	0	3	No
S_299	23	< 25 years	Female	Lebanese	Lebanese	Islam	No	Yes	Urban	Employee	Yes	No	University		Fifth year or more	Single	High socioeconomic status	Not related at all	No	No	No	Yes	Yes	Yes			Yes				No	Yes	No	No	No	No	No	No	No	Yes	No	Yes	Yes	Yes	I don’t know	No	0	3	No
S_300	24	< 25 years	Female	Lebanese	Lebanese	Islam	No	Yes	Urban	Self employed	Yes	No	University			Single	Low socioeconomic status	Not related at all	No	No	No	Yes	Yes	Yes			Yes				Yes	Yes	No	No	No	Yes	No	No	No	Yes	No	Yes	Yes	Yes	I don’t know	No	0	3	Yes
S_301	24	< 25 years	Female	Lebanese	Lebanese	Islam	No	Yes	Urban	Employee	Yes	No	University		Fifth year or more	Single	Middle socioeconomic status	Second cousins (the couple's parents are cousins)	Yes	No	No	Yes	Yes	Yes	Yes						Yes	Yes	No	No	No	No	No	No	No	Yes	No	Yes	No	No	I don’t know	No	0	3	No
S_302	24	< 25 years	Female	Lebanese	Lebanese	Islam	No	Yes	Urban	Unemployed	No	No	University		Fifth year or more	Engaged	High socioeconomic status	Second cousins (the couple's parents are cousins)	No	No	No	No	No	Yes					Yes		Yes	Yes	No	No	No	No	No	No	No	Yes	No	Yes	Yes	Yes	I don’t know	I don’t know	Pre-joining a college	3	No
S_303	23	< 25 years	Female	Lebanese	Lebanese	Islam	No	Yes	Rural	Employee	Yes	No	University			Single	Middle socioeconomic status	Not related at all	I don’t know	No	No	Yes	Yes	Yes					Yes		Yes	Yes	No	No	Yes	Yes	No	No	No	No	Yes	Yes	Yes	Yes	Yes	I don’t know	0	3	Yes
S_304	24	< 25 years	Female	Lebanese	Lebanese	Islam	No	Yes	Urban	Employee	Yes	No	University		Fourth year	Engaged	Middle socioeconomic status	Not related at all	No	No	No	Yes	Yes	Yes	Yes	Yes	Yes	Yes	Yes	Yes	Yes	No	No	No	Yes	Yes	Yes	No	No	No	No	Yes	Yes	Yes	I don’t know	I don’t know	0	3	Yes
S_305	25	≥ 25 years	Female	Lebanese	Lebanese	Islam	No	Yes	Rural	Employee	Yes	Yes	University		Fifth year or more	Engaged	Middle socioeconomic status	Not related at all	No	No	No	Yes	Yes	Yes			Yes	Yes	Yes		Yes	Yes	No	No	Yes	Yes	No	No	No	No	Yes	Yes	Yes	Yes	No	No	0	3	Yes
S_306	23	< 25 years	Female	Lebanese	Lebanese	Islam	No	Yes	Urban	Unemployed	No	No	University		Fifth year or more	Single	Middle socioeconomic status	Second cousins (the couple's parents are cousins)	Yes	Yes	No	Yes	Yes	Yes				Yes			Yes	Yes	No	No	No	Yes	No	No	No	No	No	Yes	Yes	Yes	I don’t know	I don’t know	0	3	Yes
S_307	25	≥ 25 years	Male	Lebanese	Lebanese	Islam	No	Yes	Urban	Self employed	Yes	No	Secondary school			Engaged	Low socioeconomic status	Not related at all	No	No	No	Yes	Yes	Yes				Yes			Yes	No	No	No	No	No	No	No	No	Yes	No	Yes	Yes	Yes	I don’t know	I don’t know	0	3	Yes
S_308	24	< 25 years	Female	Lebanese	Lebanese	Islam	No	Yes	Urban	Unemployed	No	No	University		Third year	Single	Low socioeconomic status	First cousins (the couple's parents are brother and sisters)	No	No	No	Yes	Yes	Yes		Yes	Yes	Yes	Yes		Yes	Yes	No	No	No	Yes	No	No	No	No	Yes	Yes	Yes	Yes	No	No	0	3	Yes
S_309	23	< 25 years	Female	Lebanese	Lebanese	Christianity	Yes	No	Rural	Employee	Yes	Yes	University		Fifth year or more	Single	Low socioeconomic status	Not related at all	No	No	No	Yes	No	Yes		Yes					Yes	Yes	No	No	No	No	No	No	No	Yes	No	Yes	Yes	Yes	No	No	0	3	Yes
S_310	26	≥ 25 years	Female	Lebanese	Lebanese	Islam	No	Yes	Rural	Self employed	Yes	No	University			Single	Middle socioeconomic status	Not related at all	No	No	No	Yes	Yes	Yes		Yes		Yes			Yes	Yes	No	No	No	Yes	No	No	No	No	Yes	Yes	Yes	Yes	I don’t know	No	0	3	No
S_311	30	≥ 25 years	Male	Lebanese	Lebanese	Islam	No	Yes	Rural	Employee	Yes	No	University		Third year	Single	Low socioeconomic status	More distant relation	Yes	No	No	No	No	Yes				Yes			Yes	Yes	No	No	Yes	Yes	Yes	No	No	No	No	Yes	Yes	Yes	No	No	0	3	Yes
S_312	21	< 25 years	Female	Lebanese	Lebanese	Islam	No	Yes	Urban	Unemployed	No	No	University		Fourth year	Single	Middle socioeconomic status	Second cousins (the couple's parents are cousins)	Yes	No	No	Yes	Yes	Yes		Yes					Yes	Yes	No	No	No	No	No	No	Yes	No	No	Yes	Yes	Yes	No	No	0	3	No
S_313	24	< 25 years	Female	Lebanese	Lebanese	Islam	No	Yes	Urban	Employee	Yes	No	University		Fifth year or more	Engaged	Middle socioeconomic status	More distant relation	I don’t know	No	No	Yes	Yes	Yes					Yes		Yes	No	No	No	No	No	No	No	No	Yes	Yes	Yes	Yes	Yes	Yes	No	0	3	No
S_314	19	< 25 years	Female	Lebanese	Lebanese	Islam	No	Yes	Urban	Unemployed	No	No	University		First year	Single	Middle socioeconomic status	Not related at all	Yes	Yes	No	Yes	Yes	Yes		Yes		Yes			Yes	No	No	No	No	No	No	No	No	Yes	No	Yes	Yes	No	I don’t know	I don’t know	0	3	Yes
S_315	26	≥ 25 years	Male	Lebanese	Lebanese	Islam	No	Yes	Urban	Unemployed	No	No	University		Fifth year or more	Single	Low socioeconomic status	First cousins (the couple's parents are brother and sisters)	No	No	No	Yes	No	Yes						Yes	Yes	No	No	No	No	No	No	No	No	Yes	No	No	Yes	Yes	I don’t know	I don’t know	Pre-joining a college	3	No
S_316	27	≥ 25 years	Female	Lebanese	Lebanese	Islam	No	Yes	Rural	Employee	Yes	Yes	University			Single	Middle socioeconomic status	Not related at all	Yes	No	No	Yes	Yes	Yes			Yes				Yes	Yes	No	No	Yes	Yes	Yes	No	No	No	Yes	Yes	Yes	Yes	I don’t know	No	0	3	Yes
S_317	25	≥ 25 years	Female	Lebanese	Lebanese	Islam	No	Yes	Rural	Employee	Yes	No	University		Fifth year or more	Engaged	Middle socioeconomic status	Not related at all	No	No	No	Yes	Yes	Yes	Yes						Yes	Yes	No	No	No	No	No	No	No	Yes	No	Yes	Yes	Yes	Yes	No	0	3	Yes
S_318	20	< 25 years	Male	Lebanese	Lebanese	Islam	No	Yes	Rural	Unemployed	No	No	University		Second year	Single	High socioeconomic status	Not related at all	No	No	No	Yes	Yes	Yes		Yes					No	Yes	No	No	No	No	No	No	No	Yes	No	Yes	No	Yes	Yes	No	0	3	No
S_319	19	< 25 years	Male	Lebanese	Lebanese	Islam	No	Yes	Rural	Employee	Yes	No	University		Second year	Single	Low socioeconomic status	Not related at all	Yes	No	No	Yes	Yes	Yes			Yes				Yes	No	No	No	No	No	No	No	No	Yes	Yes	Yes	Yes	Yes	No	No	0	3	No
S_320	24	< 25 years	Female	Lebanese	Lebanese	Christianity	Yes	No	Rural	Employee	Yes	No	University			Single	Middle socioeconomic status	Not related at all	No	No	No	Yes	Yes	Yes			Yes		Yes		No	Yes	No	No	Yes	Yes	Yes	No	No	No	Yes	Yes	Yes	Yes	I don’t know	No	0	3	No
S_321	24	< 25 years	Female	Lebanese	Lebanese	Islam	No	Yes	Rural	Employee	Yes	Yes	University		Fifth year or more	Single	Middle socioeconomic status	Not related at all	No	No	No	Yes	Yes	Yes			Yes				Yes	No	No	No	Yes	Yes	Yes	No	No	No	No	Yes	Yes	No	No	No	0	3	Yes
S_322	23	< 25 years	Male	Lebanese	Lebanese	Islam	No	Yes	Rural	Employee	Yes	Yes	University			Single	Middle socioeconomic status	Not related at all	I don’t know	No	No	Yes	Yes	Yes		Yes	Yes				Yes	Yes	No	No	Yes	Yes	No	No	No	No	No	Yes	Yes	Yes	No	No	0	3	No
S_323	37	≥ 25 years	Female	Lebanese	Lebanese	Islam	No	Yes	Urban	Employee	Yes	No	University			Single	High socioeconomic status	Not related at all	No	No	No	Yes	No	Yes			Yes				Yes	No	No	No	No	No	No	No	No	Yes	No	Yes	Yes	Yes	No	Yes	0	3	Yes
S_324	24	< 25 years	Female	Palestinian	Other	Islam	No	Yes	Rural	Unemployed	No	No	University		Fifth year or more	Single	Low socioeconomic status	Second cousins (the couple's parents are cousins)	No	No	No	No	No	Yes		Yes					Yes	Yes	No	No	No	No	No	No	No	Yes	No	Yes	Yes	Yes	No	No	0	3	No
S_325	23	< 25 years	Female	Lebanese	Lebanese	Islam	No	Yes	Rural	Self employed	Yes	No	University		Fourth year	Single	Low socioeconomic status	Second cousins (the couple's parents are cousins)	No	No	No	Yes	Yes	Yes		Yes		Yes			Yes	Yes	No	No	No	No	No	No	No	Yes	No	Yes	Yes	Yes	I don’t know	No	0	3	Yes
S_326	20	< 25 years	Female	Lebanese	Lebanese	Islam	No	Yes	Rural	Unemployed	No	No	University		Third year	Engaged	Middle socioeconomic status	Not related at all	I don’t know	No	No	Yes	Yes	Yes		Yes	Yes	Yes			Yes	Yes	No	No	Yes	Yes	Yes	No	No	No	Yes	Yes	Yes	Yes	No	No	0	3	Yes
S_327	30	≥ 25 years	Female	Lebanese	Lebanese	Islam	No	Yes	Rural	Unemployed	No	No	University			Engaged	High socioeconomic status	Not related at all	No	No	No	Yes	Yes	Yes			Yes				Yes	Yes	No	No	Yes	Yes	No	No	No	No	Yes	Yes	Yes	Yes	Yes	No	0	3	No
S_328	24	< 25 years	Female	Lebanese	Lebanese	Islam	No	Yes	Rural	Unemployed	No	No	University		Fifth year or more	Single	Middle socioeconomic status	Not related at all	No	No	No	Yes	Yes	Yes			Yes				Yes	Yes	No	No	Yes	Yes	No	No	No	No	Yes	Yes	Yes	Yes	No	No	0	3	Yes
S_329	22	< 25 years	Female	Lebanese	Lebanese	Islam	No	Yes	Rural	Unemployed	No	No	University		Third year	Single	Middle socioeconomic status	Not related at all	I don’t know	No	No	Yes	Yes	Yes			Yes				Yes	No	No	No	Yes	Yes	Yes	Yes	Yes	No	No	Yes	Yes	Yes	I don’t know	No	0	3	No
S_330	21	< 25 years	Female	Lebanese	Lebanese	Islam	No	Yes	Urban	Unemployed	No	No	University		Third year	Single	High socioeconomic status	More distant relation	No	No	No	Yes	Yes	Yes			Yes				Yes	No	No	No	No	Yes	No	No	No	No	Yes	Yes	Yes	Yes	I don’t know	Yes	0	3	No
S_331	20	< 25 years	Female	Syrian	Other	Islam	No	Yes	Rural	Unemployed	No	No	University		Third year	Single	Middle socioeconomic status	Not related at all	No	No	No	Yes	Yes	Yes			Yes				Yes	Yes	No	No	Yes	Yes	No	No	No	No	No	Yes	Yes	Yes	I don’t know	I don’t know	0	3	Yes
S_332	23	< 25 years	Female	Lebanese	Lebanese	Islam	No	Yes	Rural	Unemployed	No	No	University			Single	Middle socioeconomic status	Not related at all	No	No	No	Yes	Yes	Yes	Yes	Yes	Yes	Yes			Yes	Yes	No	No	Yes	Yes	Yes	No	No	No	Yes	Yes	Yes	Yes	Yes	No	0	3	Yes
S_333	25	≥ 25 years	Male	Lebanese	Lebanese	Islam	No	Yes	Rural	Employee	Yes	No	University			Engaged	Middle socioeconomic status	Not related at all	No	No	No	Yes	No	Yes				Yes			Yes	No	No	No	No	No	No	No	No	Yes	No	Yes	Yes	Yes	No	Yes	0	3	No
S_334	25	≥ 25 years	Female	Palestinian	Other	Islam	No	Yes	Rural	Unemployed	No	No	University			Single	Middle socioeconomic status	Not related at all	No	No	No	Yes	Yes	Yes			Yes				Yes	Yes	No	No	Yes	Yes	No	No	No	No	Yes	Yes	Yes	Yes	No	No	0	3	Yes
S_335	25	≥ 25 years	Female	Lebanese	Lebanese	Islam	No	Yes	Rural	Employee	Yes	No	University		Fourth year	Engaged	Middle socioeconomic status	Not related at all	No	Yes	No	No	No	Yes				Yes			No	Yes	No	No	No	No	No	No	No	Yes	No	Yes	Yes	Yes	No	Yes	In high school	3	No
S_336	25	≥ 25 years	Female	Lebanese	Lebanese	Islam	No	Yes	Rural	Unemployed	No	No	University		Fifth year or more	Engaged	High socioeconomic status	First cousins (the couple's parents are brother and sisters)	No	No	No	Yes	Yes	Yes		Yes					Yes	No	No	No	No	Yes	No	No	No	No	Yes	Yes	Yes	Yes	No	Yes	0	3	No
S_337	20	< 25 years	Female	Syrian	Other	Islam	No	Yes	Urban	Unemployed	No	No	Secondary school			Single	Middle socioeconomic status	Second cousins (the couple's parents are cousins)	I don’t know	No	No	Yes	No	Yes				Yes			Yes	Yes	No	No	Yes	Yes	No	No	No	No	No	Yes	Yes	Yes	I don’t know	I don’t know	0	3	No
S_338	22	< 25 years	Female	Palestinian	Other	Islam	No	Yes	Rural	Unemployed	No	No	University			Single	Middle socioeconomic status	Not related at all	Yes	No	No	Yes	Yes	Yes			Yes				No	Yes	No	No	Yes	Yes	Yes	No	No	No	Yes	Yes	Yes	Yes	Yes	No	0	3	Yes
S_339	20	< 25 years	Female	Palestinian	Other	Islam	No	Yes	Rural	Unemployed	No	No	University		Third year	Single	Middle socioeconomic status	Not related at all	No	No	No	Yes	Yes	Yes		Yes		Yes			Yes	Yes	No	No	No	No	No	No	No	Yes	No	Yes	Yes	Yes	No	No	0	3	No
S_340	20	< 25 years	Female	Lebanese	Lebanese	Islam	No	Yes	Rural	Unemployed	No	No	University		Third year	Single	High socioeconomic status	Second cousins (the couple's parents are cousins)	I don’t know	No	No	Yes	Yes	Yes	Yes	Yes	Yes	Yes	Yes		Yes	Yes	No	No	Yes	Yes	No	No	No	No	Yes	Yes	Yes	Yes	No	No	0	3	Yes
S_341	19	< 25 years	Female	Lebanese	Lebanese	Islam	No	Yes	Rural	Unemployed	No	No	University		Second year	Single	Middle socioeconomic status	Not related at all	I don’t know	No	No	Yes	Yes	Yes	Yes	Yes		Yes			Yes	Yes	No	No	Yes	Yes	Yes	No	No	No	No	Yes	Yes	Yes	No	Yes	0	3	Yes
S_342	20	< 25 years	Female	Lebanese	Lebanese	Islam	No	Yes	Rural	Unemployed	No	No	University		Third year	Single	Low socioeconomic status	Not related at all	I don’t know	No	No	Yes	Yes	Yes			Yes				No	Yes	No	No	Yes	Yes	No	No	No	No	No	Yes	Yes	Yes	No	No	0	3	Yes
S_343	20	< 25 years	Female	Lebanese	Lebanese	Islam	No	Yes	Rural	Unemployed	No	No	University		Third year	Single	Middle socioeconomic status	Not related at all	Yes	No	No	Yes	Yes	Yes	Yes			Yes			No	Yes	No	No	Yes	Yes	No	No	No	No	No	Yes	No	Yes	I don’t know	I don’t know	0	3	No
S_344	19	< 25 years	Female	Lebanese	Lebanese	Islam	No	Yes	Rural	Unemployed	No	No	University		Second year	Single	High socioeconomic status	Not related at all	I don’t know	No	No	Yes	No	Yes				Yes			No	No	No	Yes	No	No	No	No	No	Yes	No	Yes	Yes	Yes	I don’t know	No	Pre-joining a college	3	Yes
S_345	28	≥ 25 years	Female	Lebanese	Lebanese	Islam	No	Yes	Rural	Employee	Yes	Yes	University			Single	Middle socioeconomic status	Not related at all	No	No	No	Yes	Yes	Yes			Yes				Yes	Yes	Yes	No	Yes	Yes	Yes	No	No	No	Yes	Yes	Yes	Yes	Yes	Yes	0	3	No
S_346	21	< 25 years	Female	Lebanese	Lebanese	Islam	No	Yes	Rural	Self employed	Yes	No	University		Third year	Single	High socioeconomic status	Not related at all	Yes	No	No	Yes	Yes	Yes	Yes						No	Yes	No	Yes	No	No	No	No	No	Yes	No	Yes	Yes	Yes	I don’t know	I don’t know	0	3	Yes
S_347	20	< 25 years	Female	Lebanese	Lebanese	Islam	No	Yes	Rural	Unemployed	No	No	University		Third year	Single	Middle socioeconomic status	Not related at all	Yes	No	No	Yes	No	Yes		Yes					Yes	Yes	No	No	No	No	No	No	No	Yes	No	Yes	Yes	Yes	I don’t know	I don’t know	0	3	No
S_348	21	< 25 years	Female	Palestinian	Other	Islam	No	Yes	Rural	Unemployed	No	No	University		Third year	Single	Middle socioeconomic status	Not related at all	No	No	No	Yes	Yes	Yes			Yes				Yes	Yes	No	No	Yes	Yes	No	No	No	No	Yes	Yes	Yes	Yes	I don’t know	No	0	3	Yes
S_349	22	< 25 years	Male	Syrian	Other	Islam	No	Yes	Urban	Self employed	Yes	No	University		Third year	Single	Middle socioeconomic status	Not related at all	Yes	No	No	Yes	Yes	Yes			Yes				No	Yes	No	No	No	Yes	No	No	No	No	Yes	Yes	Yes	Yes	Yes	No	0	3	No
S_350	30	≥ 25 years	Male	Lebanese	Lebanese	Islam	No	Yes	Urban	Employee	Yes	No	University			Single	Middle socioeconomic status	Second cousins (the couple's parents are cousins)	No	No	No	Yes	Yes	Yes	Yes	Yes		Yes			Yes	No	No	No	Yes	Yes	No	No	Yes	No	No	Yes	Yes	Yes	I don’t know	I don’t know	0	3	Yes
S_351	21	< 25 years	Female	Palestinian	Other	Islam	No	Yes	Rural	Employee	Yes	Yes	University		Third year	Single	Middle socioeconomic status	Not related at all	No	No	No	Yes	Yes	Yes	Yes	Yes	Yes	Yes	Yes	Yes	Yes	Yes	No	No	Yes	Yes	Yes	No	No	No	Yes	Yes	Yes	Yes	Yes	Yes	0	3	Yes
S_352	27	≥ 25 years	Female	Lebanese	Lebanese	Islam	No	Yes	Rural	Employee	Yes	No	University			Single	High socioeconomic status	Not related at all	Yes	No	No	Yes	Yes	Yes		Yes					Yes	Yes	No	No	No	Yes	Yes	Yes	Yes	No	No	Yes	Yes	Yes	No	I don’t know	0	3	No
S_353	34	≥ 25 years	Male	Lebanese	Lebanese	Islam	No	Yes	Rural	Self employed	Yes	No	Secondary school		Fifth year or more	Single	Middle socioeconomic status	Second cousins (the couple's parents are cousins)	Yes	No	No	Yes	Yes	Yes				Yes			Yes	No	No	No	No	Yes	No	Yes	No	No	No	Yes	Yes	Yes	Yes	Yes	In high school	3	No
S_354	25	≥ 25 years	Male	Lebanese	Lebanese	Islam	No	Yes	Rural	Employee	Yes	No	University			Single	High socioeconomic status	Not related at all	No	No	No	Yes	No	Yes				Yes			Yes	Yes	No	Yes	No	No	No	No	No	Yes	No	Yes	Yes	Yes	I don’t know	I don’t know	Pre-joining a college	3	Yes
S_355	32	≥ 25 years	Male	Lebanese	Lebanese	Islam	No	Yes	Urban	Self employed	Yes	No	University			Single	High socioeconomic status	Second cousins (the couple's parents are cousins)	I don’t know	No	No	Yes	No	Yes	Yes			Yes			Yes	No	Yes	No	Yes	Yes	Yes	No	No	No	No	Yes	Yes	No	I don’t know	No	0	3	No
S_356	31	≥ 25 years	Male	Lebanese	Lebanese	Islam	No	Yes	Rural	Self employed	Yes	No	University		Fifth year or more	Single	Middle socioeconomic status	Not related at all	No	No	No	Yes	Yes	Yes		Yes					Yes	No	No	No	Yes	No	No	No	No	No	Yes	Yes	No	No	No	I don’t know	0	3	No
S_357	32	≥ 25 years	Female	Lebanese	Lebanese	Islam	No	Yes	Rural	Employee	Yes	No	University			Single	Middle socioeconomic status	Not related at all	Yes	No	No	Yes	Yes	Yes				Yes			Yes	No	No	No	No	Yes	No	No	No	No	Yes	Yes	No	No	Yes	No	0	3	Yes
S_358	29	≥ 25 years	Male	Lebanese	Lebanese	Christianity	Yes	No	Rural	Employee	Yes	No	Secondary school		Fifth year or more	Engaged	Low socioeconomic status	Not related at all	No	No	No	Yes	No	Yes				Yes			Yes	No	No	No	No	No	No	No	No	Yes	No	Yes	Yes	Yes	I don’t know	I don’t know	0	3	No
S_359	37	≥ 25 years	Female	Lebanese	Lebanese	Islam	No	Yes	Rural	Employee	Yes	No	University			Single	Middle socioeconomic status	Not related at all	No	No	No	Yes	Yes	Yes		Yes					Yes	Yes	No	No	No	Yes	No	No	No	No	No	Yes	Yes	Yes	Yes	No	0	3	Yes
S_360	21	< 25 years	Female	Lebanese	Lebanese	Islam	No	Yes	Rural	Unemployed	No	No	University		Second year	Single	Middle socioeconomic status	Not related at all	Yes	No	No	Yes	Yes	Yes		Yes	Yes	Yes			Yes	Yes	No	No	Yes	Yes	Yes	No	No	No	Yes	Yes	Yes	Yes	Yes	No	0	3	No
S_361	19	< 25 years	Female	Lebanese	Lebanese	Islam	No	Yes	Rural	Unemployed	No	No	University		Second year	Single	Middle socioeconomic status	Not related at all	Yes	No	No	Yes	Yes	Yes		Yes					Yes	Yes	No	No	No	Yes	No	No	No	No	Yes	No	Yes	Yes	No	I don’t know	0	3	No
S_362	20	< 25 years	Female	Lebanese	Lebanese	Islam	No	Yes	Rural	Unemployed	No	No	University		Second year	Single	Middle socioeconomic status	Not related at all	I don’t know	No	No	Yes	Yes	Yes		Yes	Yes	Yes			Yes	Yes	No	No	Yes	Yes	No	Yes	No	No	No	Yes	Yes	Yes	I don’t know	I don’t know	0	3	Yes
S_363	20	< 25 years	Female	Syrian	Other	Islam	No	Yes	Rural	Unemployed	No	No	University		Second year	Single	High socioeconomic status	Not related at all	No	No	No	Yes	Yes	Yes	Yes		Yes				Yes	Yes	No	No	No	Yes	No	No	Yes	No	Yes	Yes	Yes	Yes	Yes	I don’t know	0	3	Yes
S_364	19	< 25 years	Female	Lebanese	Lebanese	Islam	No	Yes	Urban	Unemployed	No	No	University		Second year	Single	High socioeconomic status	Not related at all	Yes	No	No	Yes	Yes	Yes		Yes	Yes	Yes			Yes	Yes	No	No	No	Yes	No	No	No	No	Yes	Yes	Yes	Yes	I don’t know	No	0	3	Yes
S_365	19	< 25 years	Female	Lebanese	Lebanese	Islam	No	Yes	Rural	Unemployed	No	No	University		Second year	Single	Middle socioeconomic status	Not related at all	No	No	No	Yes	Yes	Yes		Yes	Yes	Yes			Yes	Yes	No	No	Yes	Yes	No	No	No	No	No	Yes	Yes	Yes	I don’t know	I don’t know	0	3	No
S_366	18	< 25 years	Female	Lebanese	Lebanese	Islam	No	Yes	Rural	Unemployed	No	No	University		Second year	Single	High socioeconomic status	Second cousins (the couple's parents are cousins)	No	No	No	Yes	No	Yes		Yes					Yes	No	No	No	No	Yes	No	No	Yes	No	No	Yes	Yes	Yes	I don’t know	I don’t know	0	3	No
S_367	21	< 25 years	Female	Lebanese	Lebanese	Islam	No	Yes	Rural	Unemployed	No	No	University		Third year	Single	Low socioeconomic status	Not related at all	I don’t know	No	No	Yes	Yes	Yes				Yes			Yes	Yes	No	Yes	No	No	No	No	No	Yes	No	Yes	Yes	Yes	I don’t know	I don’t know	0	3	No
S_368	19	< 25 years	Female	Palestinian	Other	Islam	No	Yes	Rural	Self employed	Yes	No	University		Second year	Single	Middle socioeconomic status	Not related at all	No	No	No	Yes	Yes	Yes			Yes				No	Yes	No	No	No	Yes	No	No	No	No	No	Yes	Yes	Yes	I don’t know	I don’t know	0	3	Yes
S_369	20	< 25 years	Male	Palestinian	Other	Islam	No	Yes	Rural	Unemployed	No	No	University		Second year	Single	Middle socioeconomic status	Not related at all	I don’t know	No	No	Yes	Yes	Yes			Yes				Yes	Yes	No	No	Yes	Yes	Yes	No	No	No	No	Yes	Yes	Yes	I don’t know	No	0	3	Yes
S_370	19	< 25 years	Male	Palestinian	Other	Islam	No	Yes	Rural	Unemployed	No	No	University		Second year	Single	Middle socioeconomic status	Not related at all	No	No	No	Yes	Yes	Yes		Yes					Yes	Yes	No	No	Yes	Yes	No	No	Yes	No	No	Yes	Yes	Yes	No	No	0	3	No
S_371	22	< 25 years	Male	Palestinian	Other	Islam	No	Yes	Rural	Unemployed	No	No	University		Fourth year	Single	Middle socioeconomic status	More distant relation	I don’t know	No	No	Yes	Yes	Yes			Yes		Yes		Yes	No	No	No	Yes	Yes	No	No	No	No	Yes	Yes	Yes	Yes	Yes	No	In high school	3	No
S_372	22	< 25 years	Male	Lebanese	Lebanese	Islam	No	Yes	Rural	Employee	Yes	Yes	University		Third year	Single	Middle socioeconomic status	Not related at all	No	No	No	Yes	Yes	Yes		Yes	Yes				Yes	Yes	No	No	Yes	Yes	No	No	No	No	Yes	Yes	Yes	Yes	Yes	No	0	3	No
S_373	20	< 25 years	Female	Lebanese	Lebanese	Islam	No	Yes	Rural	Unemployed	No	No	University		First year	Single	Low socioeconomic status	Not related at all	Yes	No	No	No	No	Yes		Yes	Yes	Yes	Yes		Yes	Yes	No	No	No	Yes	No	No	No	No	No	Yes	Yes	Yes	I don’t know	I don’t know	0	3	No
S_374	22	< 25 years	Female	Lebanese	Lebanese	Islam	No	Yes	Rural	Unemployed	No	No	University		Third year	Single	Middle socioeconomic status	Second cousins (the couple's parents are cousins)	No	No	No	Yes	Yes	Yes		Yes	Yes	Yes	Yes		Yes	Yes	No	No	No	No	No	No	No	Yes	No	Yes	No	Yes	I don’t know	I don’t know	0	3	Yes
S_375	20	< 25 years	Male	Palestinian	Other	Islam	No	Yes	Rural	Unemployed	No	No	University		Third year	Single	Middle socioeconomic status	Second cousins (the couple's parents are cousins)	Yes	No	No	No	No	Yes			Yes	Yes	Yes		No	Yes	No	No	No	No	No	Yes	Yes	No	No	Yes	No	No	No	No	0	3	Yes
S_376	20	< 25 years	Female	Lebanese	Lebanese	Islam	No	Yes	Urban	Self employed	Yes	No	University		Third year	Engaged	Middle socioeconomic status	Not related at all	Yes	No	No	Yes	No	Yes			Yes				Yes	Yes	No	No	Yes	Yes	Yes	No	No	No	No	Yes	Yes	Yes	No	I don’t know	0	3	Yes
S_377	20	< 25 years	Female	Lebanese	Lebanese	Islam	No	Yes	Rural	Unemployed	No	No	University		Second year	Engaged	Middle socioeconomic status	Not related at all	No	No	No	Yes	Yes	Yes			Yes				Yes	Yes	No	No	Yes	Yes	No	No	No	No	Yes	Yes	Yes	Yes	No	No	0	3	Yes
S_378	20	< 25 years	Female	Lebanese	Lebanese	Islam	No	Yes	Rural	Unemployed	No	No	University		Second year	Single	Low socioeconomic status	Not related at all	I don’t know	No	No	Yes	Yes	Yes	Yes		Yes	Yes	Yes		Yes	Yes	No	No	Yes	Yes	No	No	No	No	No	Yes	Yes	Yes	I don’t know	No	0	3	Yes
S_379	21	< 25 years	Female	Lebanese	Lebanese	Islam	No	Yes	Rural	Unemployed	No	No	University		Third year	Engaged	Middle socioeconomic status	Not related at all	No	No	No	Yes	Yes	Yes	Yes	Yes		Yes			Yes	Yes	No	No	Yes	Yes	Yes	No	No	No	No	Yes	Yes	Yes	I don’t know	I don’t know	0	3	No
S_380	20	< 25 years	Female	Lebanese	Lebanese	Islam	No	Yes	Rural	Unemployed	No	No	University		Third year	Single	Low socioeconomic status	Second cousins (the couple's parents are cousins)	Yes	No	No	Yes	Yes	Yes	Yes		Yes	Yes			Yes	Yes	No	No	Yes	Yes	No	No	Yes	No	Yes	Yes	Yes	Yes	Yes	No	0	3	Yes
S_381	20	< 25 years	Female	Lebanese	Lebanese	Islam	No	Yes	Rural	Unemployed	No	No	University		Third year	Engaged	Middle socioeconomic status	Second cousins (the couple's parents are cousins)	No	No	No	Yes	Yes	Yes		Yes	Yes	Yes			Yes	No	No	No	No	Yes	No	No	No	No	Yes	Yes	Yes	Yes	No	No	Pre-joining a college	3	Yes
S_382	33	≥ 25 years	Male	Syrian	Other	Islam	No	Yes	Urban	Self employed	Yes	Yes	University		Third year	Engaged	Middle socioeconomic status	Second cousins (the couple's parents are cousins)	Yes	No	No	Yes	Yes	Yes			Yes		Yes		Yes	Yes	No	No	Yes	Yes	Yes	No	No	No	Yes	Yes	Yes	Yes	Yes	No	0	3	Yes
S_383	30	≥ 25 years	Female	Lebanese	Lebanese	Islam	No	Yes	Rural	Unemployed	No	No	University		Third year	Single	Middle socioeconomic status	Not related at all	I don’t know	No	No	Yes	Yes	Yes		Yes	Yes	Yes			Yes	Yes	No	No	Yes	Yes	No	No	No	No	Yes	Yes	Yes	Yes	I don’t know	No	0	3	Yes
S_384	21	< 25 years	Female	Lebanese	Lebanese	Islam	No	Yes	Rural	Unemployed	No	No	University		Third year	Single	Middle socioeconomic status	Not related at all	Yes	Yes	No	Yes	Yes	Yes		Yes	Yes	Yes			Yes	Yes	No	No	Yes	Yes	No	No	No	No	Yes	Yes	Yes	Yes	I don’t know	No	0	3	Yes
S_385	21	< 25 years	Male	Palestinian	Other	Islam	No	Yes	Rural	Unemployed	No	No	University		Third year	Single	Middle socioeconomic status	Not related at all	No	No	No	Yes	Yes	Yes			Yes				Yes	Yes	No	No	Yes	Yes	Yes	No	No	No	No	Yes	Yes	Yes	No	I don’t know	0	3	Yes
S_386	18	< 25 years	Female	Lebanese	Lebanese	Islam	No	Yes	Rural	Unemployed	No	No	University		First year	Single	Middle socioeconomic status	Not related at all	Yes	No	No	Yes	Yes	Yes				Yes			Yes	Yes	No	No	No	Yes	No	No	Yes	No	No	Yes	Yes	Yes	Yes	I don’t know	0	3	Yes
S_387	20	< 25 years	Male	Palestinian	Other	Islam	No	Yes	Rural	Self employed	Yes	Yes	University		Third year	Single	Middle socioeconomic status	Second cousins (the couple's parents are cousins)	No	No	No	No	No	Yes		Yes	Yes	Yes			Yes	Yes	No	No	Yes	No	Yes	No	No	No	No	Yes	No	Yes	I don’t know	I don’t know	0	3	Yes
S_388	21	< 25 years	Male	Palestinian	Other	Islam	No	Yes	Rural	Unemployed	No	No	University		Fourth year	Engaged	Middle socioeconomic status	Not related at all	No	No	No	No	No	Yes			Yes				Yes	No	No	No	No	Yes	No	No	Yes	No	No	No	No	No	I don’t know	I don’t know	0	3	No
S_389	21	< 25 years	Female	Lebanese	Lebanese	Islam	No	Yes	Rural	Unemployed	No	No	University		Third year	Single	Middle socioeconomic status	Second cousins (the couple's parents are cousins)	Yes	No	No	Yes	Yes	Yes			Yes				Yes	No	No	Yes	No	No	No	No	No	Yes	Yes	Yes	Yes	Yes	No	I don’t know	Pre-joining a college	3	No
S_390	20	< 25 years	Male	Palestinian	Other	Islam	No	Yes	Rural	Employee	Yes	Yes	University		Third year	Single	Middle socioeconomic status	Not related at all	No	No	No	Yes	Yes	Yes				Yes			Yes	No	No	No	No	Yes	Yes	No	No	No	Yes	Yes	Yes	Yes	No	I don’t know	0	3	No
S_391	21	< 25 years	Male	Lebanese	Lebanese	Islam	No	Yes	Rural	Self employed	Yes	Yes	University		Fourth year	Single	Low socioeconomic status	Not related at all	Yes	No	No	Yes	Yes	Yes		Yes	Yes	Yes			Yes	Yes	Yes	No	Yes	Yes	Yes	Yes	Yes	No	No	Yes	Yes	Yes	No	I don’t know	0	Yes	No
S_392	20	< 25 years	Female	Lebanese	Lebanese	Islam	No	Yes	Rural	Employee	Yes	No	University		First year	Single	Low socioeconomic status	Not related at all	Yes	Yes	No	Yes	Yes	Yes			Yes	Yes	Yes		Yes	Yes	No	No	Yes	Yes	No	No	No	No	No	Yes	Yes	Yes	No	I don’t know	0	I don’t know	Yes
S_393	21	< 25 years	Female	Palestinian	Other	Islam	No	Yes	Rural	Unemployed	No	No	University		Third year	Single	Middle socioeconomic status	Second cousins (the couple's parents are cousins)	No	No	No	Yes	Yes	Yes			Yes				Yes	Yes	No	No	Yes	Yes	No	No	No	No	Yes	Yes	Yes	Yes	I don’t know	No	0	3	Yes
S_394	19	< 25 years	Male	Lebanese	Lebanese	Islam	No	Yes	Rural	Unemployed	No	No	University		Third year	Single	Middle socioeconomic status	Not related at all	No	No	No	Yes	Yes	Yes		Yes					Yes	No	No	No	Yes	Yes	Yes	No	No	No	Yes	Yes	Yes	Yes	I don’t know	No	0	3	Yes
S_395	19	< 25 years	Female	Palestinian	Other	Islam	No	Yes	Rural	Unemployed	No	No	University		First year	Single	Middle socioeconomic status	Not related at all	No	No	No	Yes	Yes	Yes		Yes					No	Yes	No	No	No	Yes	No	No	No	No	No	Yes	Yes	Yes	I don’t know	I don’t know	0	3	No
S_396	22	< 25 years	Male	Lebanese	Lebanese	Islam	No	Yes	Rural	Unemployed	No	No	Secondary school		Fourth year	Single	Middle socioeconomic status	Second cousins (the couple's parents are cousins)	Yes	No	No	Yes	Yes	Yes	Yes	Yes	Yes	Yes			Yes	Yes	No	No	No	No	Yes	No	No	No	Yes	Yes	Yes	Yes	Yes	No	Pre-joining a college	3	No
S_397	25	≥ 25 years	Male	Palestinian	Other	Islam	No	Yes	Rural	Unemployed	No	No	University			Single	Middle socioeconomic status	More distant relation	No	No	No	No	Yes	Yes			Yes				Yes	Yes	No	No	Yes	Yes	No	No	No	No	Yes	Yes	Yes	Yes	I don’t know	No	0	Yes	Yes
S_398	25	≥ 25 years	Female	Lebanese	Lebanese	Islam	No	Yes	Rural	Unemployed	No	No	University			Engaged	Middle socioeconomic status	More distant relation	Yes	No	No	Yes	Yes	Yes		Yes	Yes			Yes	Yes	No	No	No	Yes	Yes	Yes	No	No	No	No	Yes	No	No	I don’t know	No	0	3	No
S_399	24	< 25 years	Female	Lebanese	Lebanese	Islam	No	Yes	Rural	Unemployed	No	No	University		Third year	Single	Middle socioeconomic status	Not related at all	I don’t know	No	No	Yes	Yes	Yes			Yes				Yes	Yes	No	No	Yes	Yes	Yes	Yes	Yes	No	No	Yes	Yes	Yes	No	No	0	3	No
S_400	20	< 25 years	Female	Palestinian	Other	Islam	No	Yes	Rural	Unemployed	No	No	University		Third year	Single	Low socioeconomic status	Not related at all	No	No	No	Yes	Yes	Yes		Yes	Yes	Yes			Yes	Yes	No	No	Yes	Yes	Yes	No	No	No	Yes	Yes	Yes	Yes	No	No	0	3	Yes
S_401	19	< 25 years	Male	Palestinian	Other	Islam	No	Yes	Rural	Employee	Yes	Yes	University		Second year	Single	Low socioeconomic status	Not related at all	I don’t know	No	No	Yes	Yes	Yes			Yes	Yes		Yes	Yes	Yes	No	No	Yes	Yes	Yes	Yes	Yes	No	No	Yes	Yes	Yes	Yes	I don’t know	0	3	Yes
S_402	21	< 25 years	Female	Palestinian	Other	Islam	No	Yes	Rural	Employee	Yes	Yes	University			Single	Middle socioeconomic status	Not related at all	No	No	No	Yes	Yes	Yes	Yes	Yes	Yes	Yes			Yes	Yes	No	No	Yes	Yes	No	No	No	No	Yes	Yes	Yes	Yes	I don’t know	I don’t know	0	3	Yes
S_403	20	< 25 years	Male	Palestinian	Other	Islam	No	Yes	Rural	Unemployed	No	No	University		Second year	Single	Middle socioeconomic status	Not related at all	No	No	No	Yes	Yes	Yes			Yes	Yes			Yes	No	No	No	No	No	No	No	No	Yes	No	Yes	Yes	Yes	I don’t know	Yes	0	3	Yes
S_404	29	≥ 25 years	Male	Lebanese	Lebanese	Islam	No	Yes	Urban	Employee	Yes	Yes	University		Third year	Single	Middle socioeconomic status	Second cousins (the couple's parents are cousins)	No	No	No	Yes	Yes	Yes			Yes	Yes	Yes		Yes	Yes	No	No	Yes	Yes	No	No	Yes	No	Yes	Yes	Yes	Yes	Yes	No	Pre-joining a college	Yes	Yes
S_405	23	< 25 years	Male	Palestinian	Other	Islam	No	Yes	Rural	Employee	Yes	Yes	University			Single	High socioeconomic status	More distant relation	No	No	No	Yes	Yes	Yes		Yes					Yes	No	No	No	No	Yes	No	Yes	No	No	No	Yes	Yes	Yes	I don’t know	I don’t know	0	3	No
S_406	21	< 25 years	Female	Palestinian	Other	Islam	No	Yes	Rural	Unemployed	No	No	University			Single	Middle socioeconomic status	Not related at all	No	No	No	Yes	Yes	Yes			Yes		Yes		No	Yes	No	No	Yes	Yes	No	No	No	No	Yes	Yes	Yes	Yes	No	Yes	0	3	No
S_407	20	< 25 years	Female	Syrian	Other	Islam	No	Yes	Rural	Self employed	Yes	No	University		Second year	Single	Middle socioeconomic status	Not related at all	No	No	No	Yes	Yes	Yes		Yes	Yes	Yes			Yes	Yes	No	No	No	Yes	No	No	No	No	No	Yes	Yes	Yes	No	Yes	0	3	Yes
S_408	23	< 25 years	Male	Palestinian	Other	Islam	No	Yes	Rural	Unemployed	No	No	University		Third year	Single	Middle socioeconomic status	First cousins (the couple's parents are brother and sisters)	I don’t know	No	No	Yes	Yes	Yes			Yes				No	Yes	No	No	Yes	Yes	No	No	No	No	No	Yes	Yes	Yes	I don’t know	No	0	3	Yes
S_409	31	≥ 25 years	Female	Lebanese	Lebanese	Islam	No	Yes	Urban	Employee	Yes	Yes	University			Single	Middle socioeconomic status	Second cousins (the couple's parents are cousins)	No	No	No	Yes	Yes	Yes			Yes	Yes		Yes	Yes	No	No	No	Yes	Yes	Yes	No	No	No	Yes	Yes	Yes	No	No	No	0	3	No
S_410	22	< 25 years	Female	Lebanese	Lebanese	Islam	No	Yes	Rural	Unemployed	No	No	University		Third year	Single	Middle socioeconomic status	Not related at all	Yes	No	No	Yes	Yes	Yes		Yes					Yes	No	No	No	Yes	Yes	No	No	No	No	No	Yes	Yes	Yes	Yes	No	0	3	No
S_411	19	< 25 years	Male	Palestinian	Other	Islam	No	Yes	Rural	Unemployed	No	No	University		Third year	Single	Middle socioeconomic status	First cousins (the couple's parents are brother and sisters)	Yes	No	Yes	Yes	Yes	Yes		Yes	Yes				Yes	Yes	No	No	Yes	Yes	Yes	No	No	No	No	Yes	No	Yes	No	No	0	3	Yes
S_412	25	≥ 25 years	Male	Palestinian	Other	Islam	No	Yes	Rural	Employee	Yes	Yes	University			Single	Middle socioeconomic status	Not related at all	No	No	No	Yes	Yes	Yes	Yes		Yes	Yes			Yes	Yes	No	No	Yes	Yes	Yes	No	No	No	No	Yes	Yes	Yes	No	Yes	0	3	Yes
S_413	22	< 25 years	Female	Palestinian	Other	Islam	No	Yes	Rural	Unemployed	No	No	University		Second year	Single	High socioeconomic status	Not related at all	Yes	No	No	No	No	Yes			Yes				Yes	Yes	No	No	Yes	Yes	No	No	Yes	No	Yes	Yes	Yes	Yes	No	Yes	0	3	Yes
S_414	19	< 25 years	Female	Lebanese	Lebanese	Islam	No	Yes	Rural	Unemployed	No	No	University		Second year	Single	Middle socioeconomic status	Not related at all	Yes	Yes	No	Yes	Yes	Yes		Yes	Yes	Yes			Yes	Yes	No	No	Yes	Yes	Yes	No	No	No	Yes	Yes	Yes	Yes	No	I don’t know	0	3	Yes
S_415	22	< 25 years	Female	Palestinian	Other	Islam	No	Yes	Rural	Unemployed	No	No	University			Engaged	Middle socioeconomic status	Not related at all	No	No	No	Yes	Yes	Yes		Yes	Yes		Yes		Yes	Yes	No	No	Yes	Yes	Yes	No	No	No	Yes	No	Yes	Yes	Yes	No	0	3	No
S_416	19	< 25 years	Female	Lebanese	Lebanese	Islam	No	Yes	Rural	Unemployed	No	No	University		Second year	Engaged	High socioeconomic status	Not related at all	Yes	No	No	Yes	No	Yes	Yes	Yes		Yes			No	Yes	No	No	No	No	No	No	No	Yes	No	Yes	Yes	Yes	I don’t know	No	0	3	No
S_417	28	≥ 25 years	Female	Lebanese	Lebanese	Islam	No	Yes	Rural	Unemployed	No	No	University			Engaged	Middle socioeconomic status	Not related at all	No	No	No	Yes	No	Yes		Yes	Yes				No	Yes	No	No	No	No	No	No	No	Yes	No	Yes	Yes	Yes	I don’t know	I don’t know	0	3	Yes
S_418	18	< 25 years	Female	Lebanese	Lebanese	Islam	No	Yes	Urban	Unemployed	No	No	Secondary school		First year	Single	High socioeconomic status	Not related at all	Yes	No	No	Yes	No	Yes				Yes			No	Yes	No	No	No	Yes	No	No	No	No	No	Yes	No	Yes	Yes	No	0	3	Yes
S_419	18	< 25 years	Female	Palestinian	Other	Islam	No	Yes	Rural	Unemployed	No	No	University		First year	Single	Middle socioeconomic status	More distant relation	Yes	No	No	Yes	Yes	Yes		Yes					Yes	Yes	No	No	Yes	Yes	Yes	No	Yes	No	No	Yes	Yes	Yes	No	No	0	3	Yes
S_420	18	< 25 years	Female	Lebanese	Lebanese	Islam	No	Yes	Urban	Unemployed	No	No	University		Second year	Single	Middle socioeconomic status	Not related at all	Yes	No	No	Yes	Yes	Yes		Yes	Yes	Yes			Yes	Yes	No	No	No	No	No	Yes	Yes	No	No	Yes	Yes	Yes	Yes	No	0	3	Yes
S_421	19	< 25 years	Female	Lebanese	Lebanese	Islam	No	Yes	Rural	Unemployed	No	No	University		First year	Single	Middle socioeconomic status	Not related at all	Yes	No	No	Yes	Yes	Yes		Yes	Yes	Yes	Yes		Yes	Yes	No	No	Yes	Yes	No	No	No	No	Yes	Yes	Yes	Yes	No	I don’t know	0	3	Yes
S_422	18	< 25 years	Female	Lebanese	Lebanese	Islam	No	Yes	Rural	Unemployed	No	No	University		First year	Single	Middle socioeconomic status	Not related at all	I don’t know	No	No	Yes	Yes	Yes			Yes	Yes			Yes	No	No	No	No	No	No	No	No	Yes	No	Yes	Yes	Yes	I don’t know	I don’t know	0	3	Yes
[truncated: 40 more columns]
